# Supplementary material for: Using RT-qPCR, Proteomics, and Microscopy to Unravel the Spatio-Temporal Expression and Subcellular Localization of Hordoindolines Across Development in Barley Endosperm
Source: Front Plant Sci. 2018 Jun 13;9:775. doi: 10.3389/fpls.2018.00775 (PMC6008550; doi:10.3389/fpls.2018.00775)
Supplement: TABLE S1 — Selected RGs are listed by their gene number, gene symbol, gene product function, gene ID (Unigene), primer sequence, amplicon length, corresponding mRNA sequence, corresponding protein (Uniprot) entry, and the identified protein in our MS data. [file Table_1.XLSX]

## Sheet: Tabelle1
RG number	Gene symbole	Gene product function	UniGene	Primer sequences	PCR product length	mRNA sequence	Uniprot	MS data
RG1	SAM	S-adenosylmethionine decarboxylase	Hv.22842	CTCTGGTCAAGGAAGGCAAG/ACCAAAACGACAAACGGAAG	156	AK252992	M0YGP1	n.id.
RG2	ELF	elongation factor 1-alpha	Hv.26096	CCCCTTCAGGACGTTTACAA/GAGACTCGTGGTGCATCTCA	151	AK248954	Q40034	M0Y9X7
RG3	GAP	Glyceraldehyde3-phosphate dehydrogenase	Hv.22848	GAGGGAAAGCTCAAGGGTATC/TCTTGGCCATGTGGCGGATC	202	X60343.1	P26517	P26517
RG4	GRP	Glycine rich protein, RNA binding protein	Hv.21398	CTCATCGCCCAGTTATCCAT/CCGGACAGACACACAAACAC	105	AK368716.1	F2DXU8	n.a.
RG5	HSP70	Heat shock 70KD protein	Hv.19033	CCTTCTTGGCAAGTTTGAGC/CGTTGGTGATGGTGATCTTG	155	AK248694	M0WQY8	M0WQY8
RG6	ARF	ADP-ribosylation factor	Hv.22835	AGAGATCGTCACCACCATCC/TCTCTGTCGTTGCTGTCCAC	174	AK252968	Q70XK1	n.id.
RG7	FBPA	fructosebisphosphatealdolase	Hv.22920	CATCAAGAACGCTGCCTACA/TCCTCGAAGAGGATCACACC	195	AK365160; AK356441	M0YV25	M0YV25
RG8	HSP90	cytosolic heat shock protein 90	Hv.22798	GCAAGAAGGCTGTGGAGAAC/CAAGCTTCTTGCCCTCAAAC	132	AY325266.1	F2DX25	n.a.
RG9	UBI	ubiquitin gene	Hv.22903	AGACCATCACGCTGGAGGTG/GTCGGCGTTGGGGCACTCCTT	347	AK252410.1	P0CG86	n.a.
RG10	ACPIII	acyl carrier protein III	Hv.65	CACGGTTGAGATTGTGATGG/TACGACCTCCCTTCAGGATG	145	AK250177.1	M0VBR6	M0VBR6
