# Supplementary material for: Using RT-qPCR, Proteomics, and Microscopy to Unravel the Spatio-Temporal Expression and Subcellular Localization of Hordoindolines Across Development in Barley Endosperm
Source: Front Plant Sci. 2018 Jun 13;9:775. doi: 10.3389/fpls.2018.00775 (PMC6008550; doi:10.3389/fpls.2018.00775)
Supplement: TABLE S2 — Ranking of the RGs for spatio-temporal RT-qPCR analyses in the barley cultivar Golden Promise during caryopsis development. [file Table_2.XLSX]

## Sheet: Tabelle1
RGs ranking WS	RGs ranking LMD
	12 dap	≥ 20 dap	aleurone (12 dap, ≥ 20 dap)	subaleurone (12 dap, ≥ 20 dap)	starchy endosperm (12 dap, ≥ 20 dap)
ARF	GAP	HSP90	HSP70	SAM	ELF
FBPA	GRP	ACPIII	HSP90	GRP	FBPA
SAM	UBI	ARF	GRP	HSP70	UBI
			ELF	ARF
			UBI	HSP90
			FBPA	FBPA
				ELF
				UBI
