# Supplementary material for: Using RT-qPCR, Proteomics, and Microscopy to Unravel the Spatio-Temporal Expression and Subcellular Localization of Hordoindolines Across Development in Barley Endosperm
Source: Front Plant Sci. 2018 Jun 13;9:775. doi: 10.3389/fpls.2018.00775 (PMC6008550; doi:10.3389/fpls.2018.00775)
Supplement: TABLE S3 — HINa, HINb1, and HINb2 are listed by their gene symbol, gene product function, cDNA entry (Uniprot), primer sequence, amplicon length, corresponding protein (Uniprot) entry, and the identified protein in our MS data. [file Table_3.XLSX]

## Sheet: Tabelle1
Gene Symbole	Gene product function	cDNA (Uniprot)	Primer Sequences (5' - 3')	PCR Product length	Uniprot	MS data
HINa	Hordoindoline a	dq269851	AACGTGATCTCGGTGGTTTC/CCAGTAGTGCTGGGGATGTT	124	Q5URW5	Q5URW5
HINb1	Hordoindoline b1	ay644090	CTGAGCCAGATAGCACCACA/GGCCCTCTGAATTTGTTTGA	117	Q5URW6	Q5URW6
HINb2	Hordoindoline b2	dq862334	CTGAGCCAGATAGCACCACA/GGCCCTCTGAATTTGTTTGA	117	Q5URW7	Q5URW7
