# Supplementary material for: Using RT-qPCR, Proteomics, and Microscopy to Unravel the Spatio-Temporal Expression and Subcellular Localization of Hordoindolines Across Development in Barley Endosperm
Source: Front Plant Sci. 2018 Jun 13;9:775. doi: 10.3389/fpls.2018.00775 (PMC6008550; doi:10.3389/fpls.2018.00775)
Supplement: TABLE S4 — MS data. [file Table_4.XLSX]

## Sheet: Full dataset identified protein
Unique ID	BINCODE	NAME	DESCRIPTION	LFQ intensity 6 dap_1	LFQ intensity 6dap_2	LFQ intensity 6 dap_3	6 dap	LFQ intensity 10 dap_1	LFQ intensity10 dap_2	LFQ intensity10 dap_3	10 dap	LFQ intensity 12 dap_1	LFQ intensity 12 dap_2	LFQ intensity 12 dap_3	12 dap	LFQ intensity ≥ 20 dap_1	LFQ intensity ≥ 20 dap_2	LFQ intensity ≥ 20 dap_3	≥ 20 dap	N: Peptides	N: Razor + unique peptides	N: Unique peptides	N: Sequence coverage [%]	N: Unique + razor sequence coverage [%]	N: Unique sequence coverage [%]	N: Mol. weight [kDa]	N: Q-value	N: Score	N: Intensity	N: MS/MS count	T: Protein IDs	T: Majority protein IDs
M0ZB74	13.2.3.4	amino acid metabolism.degradation.aspartate family.methionine	(p32112|sahh_wheat : 588.0) Adenosylhomocysteinase (EC 3.3.1.1) (S-adenosyl-L-homocysteine hydrolase) (AdoHcyase) - Triticum aestivum (Wheat) & (loc_os11g26850.2 : 586.0) no description available & (at3g23810 : 575.0) S-adenosyl-l-homocysteine (SAH) hydrolase 2 (SAHH2); FUNCTIONS IN: adenosylhomocysteinase activity; INVOLVED IN: one-carbon metabolic process; LOCATED IN: plasma membrane, vacuole, …	3118000	4865400	4493900	4159100	2806200	3393400	4054800	3.41813e+06	4002500	3842200	3521700	3788800	5354300	4451300	3752300	4519300	8	8	5	44.7	44.7	35.1	31.989	0	34.524	40205000	76	M0ZB74;M0ZB73	M0ZB74;M0ZB73
M0UH20	10.6.2	cell wall.degradation.mannan-xylose-arabinose-fucose	(loc_os11g03780.2 : 434.0) no description available & (at3g10740 : 315.0) Encodes a bifunctional alpha-l-arabinofuranosidase/beta-d-xylosidase that belongs to family 51 of glycoside hydrolases. It may be involved in cell wall modification.; alpha-L-arabinofuranosidase 1 (ASD1); FUNCTIONS IN: hydrolase activity, acting on glycosyl bonds, xylan 1,4-beta-xylosidase activity, alpha-N-arabinofuranosid…	0	0	295830	98610	0	0	0	0	0	0	0	0	0	0	0	0	1	1	1	7.2	7.2	7.2	32.504	0.007138	2.0782	295130	2	M0UH20;M0UH23;M0UH22;M0UH21	M0UH20;M0UH23;M0UH22;M0UH21
M0W6H0	10.6.2	cell wall.degradation.mannan-xylose-arabinose-fucose	(loc_os11g03730.3 : 281.0) no description available & (at3g10740 : 226.0) Encodes a bifunctional alpha-l-arabinofuranosidase/beta-d-xylosidase that belongs to family 51 of glycoside hydrolases. It may be involved in cell wall modification.; alpha-L-arabinofuranosidase 1 (ASD1); FUNCTIONS IN: hydrolase activity, acting on glycosyl bonds, xylan 1,4-beta-xylosidase activity, alpha-N-arabinofuranosid…	0	0	85111	28370.3	0	0	0	0	0	0	0	0	0	0	0	0	1	1	1	11.5	11.5	11.5	17.496	0.0007764	3.4005	512510	2	M0W6H0;M0W6H3;M0W6H2;M0W6H1	M0W6H0;M0W6H3;M0W6H2;M0W6H1
M0W999	10.6.2	cell wall.degradation.mannan-xylose-arabinose-fucose	(loc_os09g34920.1 : 205.0) no description available & (at2g28100 : 120.0) Encodes a protein with &#945;-fucosidase activity. The activity was assessed on 2-fucosyl-lactitol. AtFUC1 was not able to act on XXFG substrates, at least when heterologously expressed in <i>Pichia pastoris</i>. The enzyme has been postulated to act on fucosylated substrates other than xyloglucan oligosaccharides. was show…	172760	233990	0	135583	166860	0	185270	117377	154370	0	0	51456.7	0	0	0	0	2	2	2	11.6	11.6	11.6	29.409	0.0007728	3.3251	1092100	2	M0W999;M0W998	M0W999;M0W998
M0XJZ7	10.6.2	cell wall.degradation.mannan-xylose-arabinose-fucose	(loc_os04g44840.1 : 1306.0) no description available & (at5g10560 : 924.0) Glycosyl hydrolase family protein; FUNCTIONS IN: xylan 1,4-beta-xylosidase activity, hydrolase activity, hydrolyzing O-glycosyl compounds; INVOLVED IN: carbohydrate metabolic process; LOCATED IN: plasma membrane, vacuole; EXPRESSED IN: 24 plant structures; EXPRESSED DURING: 13 growth stages; CONTAINS InterPro DOMAIN/s: Gly…	699240	1104600	1003100	935647	530530	451940	949740	644070	484430	552700	0	345710	0	0	0	0	5	5	5	11.8	11.8	11.8	83.531	0	9.1764	4884500	9	M0XJZ7;M0XJZ8;M0XJZ9	M0XJZ7;M0XJZ8;M0XJZ9
M0YRZ3	10.6.3	cell wall.degradation.pectate lyases and polygalacturonases	(loc_os12g36810.1 : 689.0) no description available & (at3g16850 : 501.0) Pectin lyase-like superfamily protein; FUNCTIONS IN: polygalacturonase activity; INVOLVED IN: carbohydrate metabolic process; LOCATED IN: vacuole, plant-type cell wall; EXPRESSED IN: 23 plant structures; EXPRESSED DURING: 13 growth stages; CONTAINS InterPro DOMAIN/s: Pectin lyase fold/virulence factor (InterPro:IPR011050), …	331920	492830	412690	412480	377610	440090	425160	414287	436590	478290	338630	417837	571060	545440	445860	520787	3	3	3	9.8	9.8	9.8	48.206	0	9.8908	4377900	23	M0YRZ3;M0YRZ6;M0YRZ4;M0YRZ7	M0YRZ3;M0YRZ6;M0YRZ4;M0YRZ7
M0WCY3	31.3.1	cell.cycle.peptidylprolyl isomerase	(gnl|cdd|36097 : 167.0) no description available & (gnl|cdd|29397 : 156.0) no description available & (loc_os03g59700.1 : 145.0) no description available & (at2g38730 : 129.0) Cyclophilin-like peptidyl-prolyl cis-trans isomerase family protein; FUNCTIONS IN: peptidyl-prolyl cis-trans isomerase activity; INVOLVED IN: protein folding; LOCATED IN: plasma membrane, vacuole; EXPRESSED IN: 25 plant str…	1089100	0	1175800	754967	1091800	1072300	1007500	1057200	993890	986020	936810	972240	0	714840	1025800	580213	2	2	2	33	33	33	10.308	0	48.025	9967200	12	M0WCY3	M0WCY3
M0V1W1	31.3.1	cell.cycle.peptidylprolyl isomerase	(loc_os01g68710.2 : 233.0) no description available & (at5g48580 : 199.0) immunophilin (FKBP15-2); FK506- and rapamycin-binding protein 15 kD-2 (FKBP15-2); FUNCTIONS IN: FK506 binding, peptidyl-prolyl cis-trans isomerase activity; INVOLVED IN: protein folding; LOCATED IN: chloroplast thylakoid lumen, vacuole; EXPRESSED IN: 24 plant structures; EXPRESSED DURING: 15 growth stages; CONTAINS InterPro…	2603200	3408200	3280500	3097300	1754600	0	2200700	1.31843e+06	1120900	0	1198900	773267	1097700	0	912890	670197	4	4	4	47.8	47.8	47.8	16.571	0	65.069	15783000	29	M0V1W1	M0V1W1
M0YZY8	31.1	cell.organisation	(loc_os08g09240.2 : 212.0) no description available & (at4g21980 : 204.0) Encodes APG8, a component of autophagy conjugation pathway. Delivered to the lumens of vacuole under nitrogen-starvation condition. Highest expression in flowers. mRNA abundance increased during dark-induced carbon starvation. Predominantly cytoplasmic with or without N starvation. Upon concanamycin A the protein accumulate…	632320	612430	459220	567990	684990	559790	543680	596153	625500	838330	1023900	829243	879780	1070300	936740	962273	3	3	2	28.7	28.7	14.8	13.92	0	8.244	7943700	23	M0YZY8	M0YZY8
F2E456	31.4	cell.vesicle transport	(loc_os01g51120.1 : 323.0) no description available & (at1g26670 : 261.0) member of VTI1 Gene Family. Normally localizes to the transgolgi network and plasma membrane. A dominant mutation (zip1) alters the subcellular localization of VTI12 and suppresses loss of function mutation (zag1) of VTI11. Interacts with members of the SYP family. Involved in protein trafficking to protein storage vacuoles…	0	0	115040	38346.7	0	0	0	0	0	0	0	0	0	0	0	0	1	1	1	7.2	7.2	7.2	24.999	0	47.829	1899000	4	F2E456	F2E456
F2DRI5	31.4	cell.vesicle transport	(loc_os01g15110.1 : 350.0) no description available & (at5g46860 : 283.0) Syntaxin-related protein required for vacuolar assembly. A member of t-SNARE superfamily, homologous to yest Vam3p. Localized in the vacuolar membranes. The protein has a heptad repeat structure (residues164??220) in which hydrophobic amino acid residues appear at seven amino acid intervals. Such regions have a high potenti…	0	0	138840	46280	0	192760	0	64253.3	0	241460	222840	154767	0	0	0	0	2	2	2	6.1	6.1	6.1	30.266	0.00077459	3.3533	1630800	10	F2DRI5	F2DRI5
M0VFP1	31.4	cell.vesicle transport	(loc_os08g44430.2 : 427.0) no description available & (at3g54300 : 351.0) Encodes a member of Synaptobrevin -like protein family. VAMP727 is a R-SNARE and interacts with SYP22/VTI11/SYP51. It is required for trafficking of storage proteins to the protein storage vacuoles (PSV) and also for PSV organization and biogenesis. Loss of function mutations have no phenotype but double mutants with SYP22 …	0	0	0	0	195380	534940	273460	334593	367680	421610	383250	390847	816990	1710000	1614500	1.3805e+06	4	4	4	20.2	20.2	20.2	27.711	0	21.196	5685400	11	M0VFP1	M0VFP1
M0X7Y6	31.4	cell.vesicle transport	(loc_os11g01380.1 : 3101.0) no description available & (at3g11130 : 2947.0) Clathrin, heavy chain; FUNCTIONS IN: structural molecule activity, binding; INVOLVED IN: intracellular protein transport, vesicle-mediated transport; LOCATED IN: plasma membrane, vacuole; EXPRESSED IN: male gametophyte, guard cell, cultured cell, pollen tube; EXPRESSED DURING: L mature pollen stage, M germinated pollen st…	820330	0	494200	438177	610370	681500	1077200	789690	477930	467140	0	315023	0	592480	579140	390540	7	7	2	6.8	6.8	1.7	200.75	0	23.624	5601600	12	M0X7Y6;M0X7Y7;M0XYY6;M0XYY5;M0XYY7	M0X7Y6;M0X7Y7
M0W929	33.99	development.unspecified	(loc_os02g08190.1 : 976.0) no description available & (at4g33400 : 723.0) Vacuolar import/degradation, Vid27-related protein; FUNCTIONS IN: molecular_function unknown; INVOLVED IN: N-terminal protein myristoylation; LOCATED IN: cytosol, nucleus, plasma membrane; EXPRESSED IN: 25 plant structures; EXPRESSED DURING: 15 growth stages; CONTAINS InterPro DOMAIN/s: WD40 repeat-like-containing domain (I…	764240	582060	582620	642973	614360	794250	745500	718037	354090	331250	0	228447	0	0	274150	91383.3	5	5	5	16.5	16.5	16.5	67.328	0	11.165	4726700	23	M0W929	M0W929
M0YN57	28.1.3.2.4	DNA.synthesis/chromatin structure.histone.core.H4	(gnl|cdd|38677 : 126.0) no description available & (at5g59970 : 110.0) Histone superfamily protein; FUNCTIONS IN: DNA binding; INVOLVED IN: nucleosome assembly; LOCATED IN: vacuole; CONTAINS InterPro DOMAIN/s: Histone H4, conserved site (InterPro:IPR019809), Histone-fold (InterPro:IPR009072), Histone core (InterPro:IPR007125), Histone H4 (InterPro:IPR001951); BEST Arabidopsis thaliana protein mat…	71668000	72723000	79077000	7.44893e+07	70105000	56898000	85677000	7.08933e+07	78450000	58945000	51586000	6.29937e+07	37860000	37790000	31893000	3.58477e+07	5	5	5	46.6	46.6	46.6	9.7403	0	74.226	631820000	72	M0YN57;M0ZE66;M0VDY4;M0VNZ0	M0YN57;M0ZE66;M0VDY4
M0VST6	28.99	DNA.unspecified	(loc_os02g06500.1 : 843.0) no description available & (at3g46960 : 553.0) RNA helicase, ATP-dependent, SK12/DOB1 protein; FUNCTIONS IN: hydrolase activity, acting on acid anhydrides, in phosphorus-containing anhydrides, helicase activity, ATP-dependent helicase activity, ATP binding, nucleic acid binding; INVOLVED IN: biological_process unknown; LOCATED IN: vacuole; EXPRESSED IN: 25 plant structu…	0	0	160650	53550	0	0	0	0	0	0	0	0	0	0	0	0	1	1	1	3.7	3.7	3.7	61.032	0.0028777	2.5647	646280	4	M0VST6;M0VST8	M0VST6;M0VST8
M0V5G3	28.99	DNA.unspecified	(loc_os08g06020.1 : 192.0) no description available & (at3g60600 : 148.0) Encodes VAP27 (for Vesicle-Associated Protein). VAP27 has high homology to the VAP33 family of SNARE-like proteins from animals. May be involved in vesicular transport to or from the ER. Located exclusively in limiting membrane of protein storage vacuoles. Binds SRC2.; VAMP/SYNAPTOBREVIN-ASSOCIATED PROTEIN 27-1 (VAP27-1); F…	290020	0	0	96673.3	316590	0	289210	201933	247430	305550	0	184327	0	0	0	0	2	2	2	20.7	20.7	20.7	14.701	0.00080873	3.9321	2617100	7	M0V5G3	M0V5G3
M0VWJ9	28.99	DNA.unspecified	(loc_os04g45190.1 : 224.0) no description available & (at3g60600 : 157.0) Encodes VAP27 (for Vesicle-Associated Protein). VAP27 has high homology to the VAP33 family of SNARE-like proteins from animals. May be involved in vesicular transport to or from the ER. Located exclusively in limiting membrane of protein storage vacuoles. Binds SRC2.; VAMP/SYNAPTOBREVIN-ASSOCIATED PROTEIN 27-1 (VAP27-1); F…	0	0	378240	126080	268840	0	351440	206760	0	0	0	0	0	0	0	0	2	2	2	12.9	12.9	12.9	22.459	0	10.943	1476600	8	M0VWJ9;M0VWJ8;M0VWJ7;M0VWK0	M0VWJ9;M0VWJ8;M0VWJ7;M0VWK0
M0Z4Q7	17.5.3	hormone metabolism.ethylene.induced-regulated-responsive-activated	(loc_os03g19270.3 : 201.0) no description available & (at3g62550 : 120.0) Adenine nucleotide alpha hydrolases-like superfamily protein; FUNCTIONS IN: molecular_function unknown; INVOLVED IN: response to stress; LOCATED IN: vacuole; EXPRESSED IN: 21 plant structures; EXPRESSED DURING: 13 growth stages; CONTAINS InterPro DOMAIN/s: UspA (InterPro:IPR006016), Rossmann-like alpha/beta/alpha sandwich f…	863740	492590	524670	627000	1804800	4020900	1371200	2.39897e+06	3432800	4422100	4819000	4.22463e+06	4498500	4953000	5890300	5.11393e+06	6	6	6	50.6	50.6	50.6	17.905	0	85.558	34278000	38	M0Z4Q7;D2XV77;M0Z4R0;M0Z4Q8	M0Z4Q7;D2XV77
M0W5T4	11.8.10	lipid metabolism.exotics' (steroids, squalene etc).phosphatidylcholinesterol O-acyltransferase'	(loc_os02g37700.1 : 407.0) no description available & (at1g27480 : 241.0) alpha/beta-Hydrolases superfamily protein; FUNCTIONS IN: phosphatidylcholine-sterol O-acyltransferase activity; INVOLVED IN: lipid metabolic process; LOCATED IN: plasma membrane, vacuole; EXPRESSED IN: 21 plant structures; EXPRESSED DURING: 13 growth stages; CONTAINS InterPro DOMAIN/s: Lecithin:cholesterol acyltransferase (…	0	0	188850	62950	0	0	0	0	0	0	0	0	0	0	0	0	1	1	1	2.6	2.6	2.6	47.355	0.0031949	2.4488	812980	2	M0W5T4	M0W5T4
M0YN77	11.9.3.4	lipid metabolism.lipid degradation.lysophospholipases.phospholipase A2	(loc_os03g50030.1 : 151.0) no description available & (gnl|cdd|80306 : 145.0) no description available & (at2g06925 : 113.0) Encodes a secretory phospholipase A2 enzyme, which specifically hydrolyzes the sn-2 position of phospholipids. The enzyme has a preference towards linoleoyl acyl chain over palmitoyl acyl chain. It also has a slight preference for phosphatidylcholine over phosphatidylethano…	0	248450	223150	157200	160260	0	256390	138883	140040	0	0	46680	0	0	0	0	2	2	2	26	26	26	14.236	0.00042141	4.4004	1107900	5	M0YN77;M0YN76	M0YN77;M0YN76
M0X3U9	2.2.1.3.3	major CHO metabolism.degradation.sucrose.invertases.vacuolar	(loc_os02g01590.1 : 783.0) no description available & (p49175|inv1_maize : 658.0) Beta-fructofuranosidase 1 precursor (EC 3.2.1.26) (Sucrose 1) (Invertase 1) - Zea mays (Maize) & (at1g62660 : 593.0) Glycosyl hydrolases family 32 protein; FUNCTIONS IN: hydrolase activity, hydrolyzing O-glycosyl compounds; INVOLVED IN: sucrose catabolic process, using beta-fructofuranosidase, carbohydrate metabolic…	0	382130	781690	387940	0	0	0	0	0	292600	0	97533.3	0	0	0	0	2	2	2	6.3	6.3	6.3	57.695	0	7.5956	1346000	4	M0X3U9;M0X3V0;M0VU09;J7GIU6;M0XIN7;M0Y8K9;M0Y7E8	M0X3U9;M0X3V0;M0VU09;J7GIU6;M0XIN7;M0Y8K9;M0Y7E8
M0XA30	2.2.1.3.3	major CHO metabolism.degradation.sucrose.invertases.vacuolar	(loc_os02g01590.1 : 694.0) no description available & (p49175|inv1_maize : 600.0) Beta-fructofuranosidase 1 precursor (EC 3.2.1.26) (Sucrose 1) (Invertase 1) - Zea mays (Maize) & (at1g12240 : 545.0) ATBETAFRUCT4; FUNCTIONS IN: hydrolase activity, hydrolyzing O-glycosyl compounds, beta-fructofuranosidase activity; INVOLVED IN: sucrose catabolic process, using beta-fructofuranosidase, carbohydrate …	727880	1247100	1029400	1001460	579970	0	963380	514450	0	0	0	0	0	0	0	0	5	5	5	13.3	13.3	13.3	59.922	0	14.37	3314200	14	M0XA30;M0XA32;M0XA31;M0XAP1;M0XAP2	M0XA30;M0XA32;M0XA31
M0YFD7	2.2.1.3.3	major CHO metabolism.degradation.sucrose.invertases.vacuolar	(loc_os02g01590.1 : 657.0) no description available & (p80065|invb_dauca : 598.0) Beta-fructofuranosidase, soluble isoenzyme I precursor (EC 3.2.1.26) (Sucrose hydrolase) (Invertase) (Saccharase) - Daucus carota (Carrot) & (at1g12240 : 539.0) ATBETAFRUCT4; FUNCTIONS IN: hydrolase activity, hydrolyzing O-glycosyl compounds, beta-fructofuranosidase activity; INVOLVED IN: sucrose catabolic process, …	1328500	1499300	2195700	1674500	1378500	1604900	1518800	1.50073e+06	917450	871210	849770	879477	0	0	0	0	7	7	7	22.6	22.6	22.6	56.848	0	21.218	10536000	23	M0YFD7	M0YFD7
M0YBF8	2.2.1.3.3	major CHO metabolism.degradation.sucrose.invertases.vacuolar	(loc_os02g01590.1 : 642.0) no description available & (p29001|inva_phaau : 564.0) Acid beta-fructofuranosidase precursor (EC 3.2.1.26) (Acid sucrose hydrolase) (Acid invertase) (AI) (Vacuolar invertase) [Contains: Acid beta-fructofuranosidase 30 kDa subunit; Acid beta-fructofuranosidase 38 kDa subunit] - Phaseolus au & (at1g12240 : 518.0) ATBETAFRUCT4; FUNCTIONS IN: hydrolase activity, hydrolyzin…	19984000	26277000	32457000	2.62393e+07	12024000	5349200	22604000	1.33257e+07	4528400	4776200	3520600	4.27507e+06	562300	951890	963210	825800	15	15	15	36.1	36.1	36.1	58.093	0	176.9	104630000	128	M0YBF8;J7GP58;M0YBF9;M0YBF5;M0YBF7;M0YBF6	M0YBF8;J7GP58;M0YBF9;M0YBF5;M0YBF7
M0XEG4	2.2.1.5	major CHO metabolism.degradation.sucrose.Susy	(p31923|sus2_horvu : 628.0) Sucrose synthase 2 (EC 2.4.1.13) (Sucrose-UDP glucosyltransferase 2) - Hordeum vulgare (Barley) & (loc_os07g42490.2 : 589.0) no description available & (gnl|cdd|64713 : 489.0) no description available & (at3g43190 : 412.0) Encodes a protein with sucrose synthase activity (SUS4).; sucrose synthase 4 (SUS4); FUNCTIONS IN: UDP-glycosyltransferase activity, sucrose synthas…	18865000	7473600	6897000	1.10785e+07	37958000	43697000	19594000	3.37497e+07	25959000	42973000	43087000	3.73397e+07	42057000	43274000	31352000	3.88943e+07	14	13	13	60.8	57.2	57.2	34.089	0	218.26	352540000	154	M0XEG4;M0XEF7;M0XEG5	M0XEG4;M0XEF7;M0XEG5
M0XEF6	2.2.1.5	major CHO metabolism.degradation.sucrose.Susy	(p31923|sus2_horvu : 1013.0) Sucrose synthase 2 (EC 2.4.1.13) (Sucrose-UDP glucosyltransferase 2) - Hordeum vulgare (Barley) & (loc_os07g42490.2 : 958.0) no description available & (at3g43190 : 796.0) Encodes a protein with sucrose synthase activity (SUS4).; sucrose synthase 4 (SUS4); FUNCTIONS IN: UDP-glycosyltransferase activity, sucrose synthase activity, transferase activity, transferring gly…	3158400	1258400	1041900	1.81957e+06	4649400	9915800	3635900	6.06703e+06	8680100	9391800	7267400	8.44643e+06	24848000	26899000	14994000	22247000	15	14	12	36.1	33.8	29.5	54.294	0	139.51	98861000	116	M0XEF6;M0XEG3;M0XEG1;M0XEF8;M0XEG2;M0Y0Z5;M0Y0Z4;M0Y0Z1	M0XEF6;M0XEG3;M0XEG1;M0XEF8;M0XEG2
M0UKI5	2.2.1.5	major CHO metabolism.degradation.sucrose.Susy	(p31922|sus1_horvu : 1624.0) Sucrose synthase 1 (EC 2.4.1.13) (Sucrose-UDP glucosyltransferase 1) - Hordeum vulgare (Barley) & (loc_os06g09450.7 : 1565.0) no description available & (at3g43190 : 1238.0) Encodes a protein with sucrose synthase activity (SUS4).; sucrose synthase 4 (SUS4); FUNCTIONS IN: UDP-glycosyltransferase activity, sucrose synthase activity, transferase activity, transferring g…	5855400	2505100	2662600	3.67437e+06	9258500	22529000	7306400	13031300	9307500	17716000	11825000	12949500	50674000	45800000	27799000	4.14243e+07	25	25	22	45.2	45.2	41	92.174	0	323.31	185660000	204	M0UKI5;M0UKI6	M0UKI5
M0VBU1	3.8.2	minor CHO metabolism.galactose.alpha-galactosidases	(loc_os07g48160.1 : 725.0) no description available & (at3g56310 : 603.0) Melibiase family protein; FUNCTIONS IN: alpha-galactosidase activity, hydrolase activity, hydrolyzing O-glycosyl compounds, catalytic activity; INVOLVED IN: carbohydrate metabolic process, metabolic process; LOCATED IN: vacuole; EXPRESSED IN: 24 plant structures; EXPRESSED DURING: 15 growth stages; CONTAINS InterPro DOMAIN/…	0	480740	756660	412467	438770	701250	412360	517460	455860	675750	535460	555690	0	579650	671050	416900	6	5	5	24.5	21.8	21.8	41.565	0	16.174	5287200	13	M0VBU1;M0VBU2;M0VBU3	M0VBU1;M0VBU2;M0VBU3
M0WW19	3.5.1	minor CHO metabolism.others.Xylose isomerase	(q40082|xyla_horvu : 897.0) Xylose isomerase (EC 5.3.1.5) - Hordeum vulgare (Barley) & (loc_os07g47290.1 : 850.0) no description available & (at5g57655 : 734.0) xylose isomerase family protein; FUNCTIONS IN: xylose isomerase activity; INVOLVED IN: carbohydrate metabolic process; LOCATED IN: endoplasmic reticulum, plasma membrane, vacuole; EXPRESSED IN: 25 plant structures; EXPRESSED DURING: 14 gr…	0	265600	437630	234410	350680	561710	426570	446320	1085500	758340	729080	857640	2978400	3964300	2618500	3.18707e+06	10	10	10	26.7	26.7	26.7	53.414	0	83.094	11904000	26	M0WW19	M0WW19
M0USG3	26.13	misc.acid and other phosphatases	(loc_os06g43640.2 : 784.0) no description available & (at5g34850 : 674.0) Encodes a dual-targeted purple acid phosphatase isozyme AtPAP26. Involved in phosphate metabolism.; purple acid phosphatase 26 (PAP26); FUNCTIONS IN: protein serine/threonine phosphatase activity, acid phosphatase activity; INVOLVED IN: phosphate ion homeostasis; LOCATED IN: vacuole, plant-type cell wall; EXPRESSED IN: 25 p…	0	0	0	0	0	0	0	0	0	0	63945	21315	0	0	0	0	1	1	1	3.6	3.6	3.6	54.891	0.0029059	2.6426	368690	1	M0USG3	M0USG3
M0V8K5	26.4	misc.beta 1,3 glucan hydrolases	(loc_os08g12800.1 : 584.0) no description available & (at4g31140 : 452.0) O-Glycosyl hydrolases family 17 protein; FUNCTIONS IN: cation binding, hydrolase activity, hydrolyzing O-glycosyl compounds, catalytic activity; INVOLVED IN: carbohydrate metabolic process; LOCATED IN: anchored to plasma membrane, plasma membrane, vacuole, anchored to membrane, plant-type cell wall; EXPRESSED IN: 24 plant s…	0	0	0	0	252090	0	238690	163593	282520	0	0	94173.3	0	0	0	0	2	2	2	8.9	8.9	8.9	42.821	0	26.299	1659600	8	M0V8K5	M0V8K5
M0XEB1	26.17	misc.dynamin	(loc_os10g41820.2 : 812.0) no description available & (at3g60190 : 751.0) At3g60190 encodes Arabidopsis dynamin-related protein 1E, DRP1E, also known as EDR3, ADL4 and ADL1E, which is 624 amino acid residues long, has a predicted mass of 69.8 kDa and a pI of 7.5. Dynamin-related protein 1E belongs to a plant-specific subclass of dynamin-related proteins (DRP1), consisting of five members in Arabi…	0	0	332500	110833	0	0	0	0	0	0	0	0	0	0	0	0	2	1	1	4.1	2	2	55.9	0.00079491	3.6618	2561500	8	M0XEB1;M0XEB0;M0UQA2;M0XEB3;M0XEB2	M0XEB1;M0XEB0;M0UQA2;M0XEB3;M0XEB2
M0VXU1	26.17	misc.dynamin	(loc_os06g13820.2 : 648.0) no description available & (at1g10290 : 522.0) involved in trafficking from the trans-Golgi Network to the central vacuole.; dynamin-like protein 6 (ADL6); FUNCTIONS IN: GTPase activity; INVOLVED IN: Golgi to vacuole transport; LOCATED IN: Golgi apparatus, plasma membrane, membrane; EXPRESSED IN: 25 plant structures; EXPRESSED DURING: 14 growth stages; CONTAINS InterPro…	485980	941870	770110	732653	427150	489290	709050	541830	441020	403070	337670	393920	0	0	0	0	4	4	4	12.5	12.5	12.5	53.341	0	29.35	4906900	20	M0VXU1;M0VXU2;M0VXU0	M0VXU1;M0VXU2
M0YS01	26.17	misc.dynamin	(loc_os02g50550.1 : 637.0) no description available & (at1g59610 : 568.0) A high molecular weight GTPase whose GTP-binding domain shows a low homology to those of other plant dynamin-like proteins.Contains a pleckstrin homologous domain. DRP2B and DRP1A participate together in clathrin-coated vesicle formation during endocytosis.; dynamin-like 3 (DL3); FUNCTIONS IN: protein binding, clathrin bind…	1539100	1933100	1626400	1.69953e+06	753270	608960	1266200	876143	1010600	733810	749230	831213	681360	435590	485100	534017	7	7	7	21.8	21.8	21.8	41.32	0	14.075	9843100	21	M0YS01;M0UTJ1	M0YS01
M0X7P1	26.28	misc.GDSL-motif lipase	(loc_os06g06250.1 : 364.0) no description available & (gnl|cdd|58514 : 192.0) no description available & (at1g28580 : 182.0) GDSL-like Lipase/Acylhydrolase superfamily protein; FUNCTIONS IN: lipase activity, hydrolase activity, acting on ester bonds, carboxylesterase activity; INVOLVED IN: lipid metabolic process; LOCATED IN: vacuole; EXPRESSED IN: 22 plant structures; EXPRESSED DURING: 13 growth…	829910	1364300	932730	1.04231e+06	1366600	891990	1078500	1.11236e+06	740310	545440	510440	598730	0	0	0	0	4	4	4	43.9	43.9	43.9	24.605	0	19.166	7442000	12	M0X7P1;M0X7P0	M0X7P1
M0V8A0	26.3	misc.gluco-, galacto- and mannosidases	(loc_os08g12800.1 : 147.0) no description available & (at4g31140 : 125.0) O-Glycosyl hydrolases family 17 protein; FUNCTIONS IN: cation binding, hydrolase activity, hydrolyzing O-glycosyl compounds, catalytic activity; INVOLVED IN: carbohydrate metabolic process; LOCATED IN: anchored to plasma membrane, plasma membrane, vacuole, anchored to membrane, plant-type cell wall; EXPRESSED IN: 24 plant s…	0	0	0	0	0	0	0	0	0	0	0	0	0	124190	0	41396.7	1	1	1	11.4	11.4	11.4	11.873	0.0045359	2.3493	561540	2	M0V8A0;M0V895	M0V8A0;M0V895
M0XCY3	26.3	misc.gluco-, galacto- and mannosidases	(loc_os05g32530.1 : 1082.0) no description available & (q5h7p5|ebm_lillo : 909.0) Mannosylglycoprotein endo-beta-mannosidase (EC 3.2.1.152) (Endo-beta-mannosidase) [Contains: Mannosylglycoprotein endo-beta-mannosidase 31 kDa subunit; Mannosylglycoprotein endo-beta-mannosidase 28 kDa subunit; Mannosylglycoprotein endo- & (at1g09010 : 893.0) glycoside hydrolase family 2 protein; FUNCTIONS IN: catio…	0	236370	0	78790	0	0	0	0	0	0	0	0	0	0	0	0	1	1	1	2.8	2.8	2.8	72.937	0.0065135	2.1465	2589400	7	M0XCY3;M0XCY5	M0XCY3;M0XCY5
M0Y6L2	26.3.1	misc.gluco-, galacto- and mannosidases.alpha-galactosidase	(loc_os06g46284.2 : 923.0) no description available & (q653v7|aglu_orysa : 919.0) Probable alpha-glucosidase Os06g0675700 precursor (EC 3.2.1.20) (Maltase) - Oryza sativa (Rice) & (at5g11720 : 740.0) Glycosyl hydrolases family 31 protein; FUNCTIONS IN: hydrolase activity, hydrolyzing O-glycosyl compounds; INVOLVED IN: carbohydrate metabolic process; LOCATED IN: apoplast, vacuole, plant-type cell …	1045400	1839600	1845900	1.57697e+06	847040	0	1772900	873313	0	0	0	0	0	0	0	0	6	4	4	13.1	9.7	9.7	71.515	0	16.215	5554500	19	M0Y6L2	M0Y6L2
M0ULE3	26.3.1	misc.gluco-, galacto- and mannosidases.alpha-galactosidase	(loc_os06g46284.2 : 789.0) no description available & (q653v7|aglu_orysa : 785.0) Probable alpha-glucosidase Os06g0675700 precursor (EC 3.2.1.20) (Maltase) - Oryza sativa (Rice) & (at5g11720 : 617.0) Glycosyl hydrolases family 31 protein; FUNCTIONS IN: hydrolase activity, hydrolyzing O-glycosyl compounds; INVOLVED IN: carbohydrate metabolic process; LOCATED IN: apoplast, vacuole, plant-type cell …	3414600	5387200	6181400	4994400	3338900	394690	4682500	2.80536e+06	128020	0	0	42673.3	0	0	0	0	10	9	8	17.7	15.9	14.3	70.984	0	21.356	17292000	37	M0ULE3;M0ULE1	M0ULE3;M0ULE1
M0XPV6	26.3.1	misc.gluco-, galacto- and mannosidases.alpha-galactosidase	(q653v7|aglu_orysa : 1165.0) Probable alpha-glucosidase Os06g0675700 precursor (EC 3.2.1.20) (Maltase) - Oryza sativa (Rice) & (loc_os06g46284.1 : 1165.0) no description available & (at5g11720 : 934.0) Glycosyl hydrolases family 31 protein; FUNCTIONS IN: hydrolase activity, hydrolyzing O-glycosyl compounds; INVOLVED IN: carbohydrate metabolic process; LOCATED IN: apoplast, vacuole, plant-type cel…	2035200	3927900	3295400	3.08617e+06	1889100	306860	2874400	1690120	357360	268750	284860	303657	0	0	0	0	10	9	8	15.8	13.1	11.8	97.063	0	65.413	13394000	35	M0XPV6	M0XPV6
F2D2H6	26.3.1	misc.gluco-, galacto- and mannosidases.alpha-galactosidase	(q43763|aglu_horvu : 1514.0) Alpha-glucosidase precursor (EC 3.2.1.20) (Maltase) - Hordeum vulgare (Barley) & (loc_os06g46284.1 : 1246.0) no description available & (at5g11720 : 989.0) Glycosyl hydrolases family 31 protein; FUNCTIONS IN: hydrolase activity, hydrolyzing O-glycosyl compounds; INVOLVED IN: carbohydrate metabolic process; LOCATED IN: apoplast, vacuole, plant-type cell wall; EXPRESSED…	5857200	9857500	9740700	8.48513e+06	4469800	2993700	7626300	5.02993e+06	3664600	2631800	2203400	2.83327e+06	0	821670	1093200	638290	18	18	1	31.6	31.6	2.4	97.013	0	126.93	40631000	92	F2D2H6;M0Y8U0;M0Y8T7;M0Y8T8	F2D2H6;M0Y8U0;M0Y8T7
F2DA79	26.8	misc.nitrilases, *nitrile lyases, berberine bridge enzymes, reticuline oxidases, troponine reductases	(loc_os08g40110.1 : 701.0) no description available & (at4g38220 : 538.0) Peptidase M20/M25/M40 family protein; FUNCTIONS IN: hydrolase activity, metallopeptidase activity, aminoacylase activity; INVOLVED IN: response to zinc ion; LOCATED IN: vacuole; EXPRESSED IN: 23 plant structures; EXPRESSED DURING: 15 growth stages; CONTAINS InterPro DOMAIN/s: ArgE/DapE/ACY1/CPG2/YscS, conserved site (InterP…	5162300	4767000	4578100	4835800	4697600	4652300	3938800	4.42957e+06	5038600	4971100	4763400	4.92437e+06	5019400	5755900	6253300	5676200	12	12	12	44.3	44.3	44.3	49.475	0	82.705	51056000	74	F2DA79	F2DA79
M0Y7P3	26.7	misc.oxidases - copper, flavone etc	(loc_os09g32640.1 : 450.0) no description available & (at4g13010 : 356.0) Oxidoreductase, zinc-binding dehydrogenase family protein; FUNCTIONS IN: oxidoreductase activity, zinc ion binding; INVOLVED IN: oxidation reduction; LOCATED IN: chloroplast thylakoid membrane, chloroplast, plasma membrane, vacuole; EXPRESSED IN: 25 plant structures; EXPRESSED DURING: 15 growth stages; CONTAINS InterPro DOM…	687770	977760	936390	867307	543380	489250	735460	589363	571330	697170	737650	668717	366860	398650	423770	396427	4	4	4	19.6	19.6	19.6	34.527	0	21.42	6475800	37	M0Y7P3;M0Y7P4;M0Y7P5	M0Y7P3;M0Y7P4;M0Y7P5
M0V2U5	26.7	misc.oxidases - copper, flavone etc	(at4g12290 : 906.0) Copper amine oxidase family protein; FUNCTIONS IN: quinone binding, primary amine oxidase activity, copper ion binding; INVOLVED IN: oxidation reduction, amine metabolic process; LOCATED IN: vacuole; CONTAINS InterPro DOMAIN/s: Copper amine oxidase, N-terminal (InterPro:IPR016182), Copper amine oxidase, N2-terminal (InterPro:IPR015800), Copper amine oxidase, N2/N3-terminal (In…	0	0	0	0	0	1229300	0	409767	1395700	1823300	1222800	1480600	3364800	3914200	3993300	3.75743e+06	6	6	6	10.7	10.7	10.7	84.443	0	23.362	14736000	28	M0V2U5;M0V2U6	M0V2U5
M0WAS1	26.12	misc.peroxidases	(loc_os04g59260.1 : 262.0) no description available & (gnl|cdd|29388 : 226.0) no description available & (at1g71695 : 166.0) Peroxidase superfamily protein; FUNCTIONS IN: peroxidase activity, heme binding; INVOLVED IN: response to oxidative stress, oxidation reduction; LOCATED IN: cell wall, vacuole, membrane, plant-type cell wall; EXPRESSED IN: 23 plant structures; EXPRESSED DURING: 13 growth st…	0	0	220900	73633.3	0	0	0	0	0	0	0	0	0	0	0	0	1	1	1	4.6	4.6	4.6	22.293	0.0035298	2.4134	272740000	13	M0WAS1;F2DML5	M0WAS1;F2DML5
M0VFF1	26.12	misc.peroxidases	(loc_os01g73220.1 : 251.0) no description available & (gnl|cdd|29388 : 187.0) no description available & (at1g71695 : 181.0) Peroxidase superfamily protein; FUNCTIONS IN: peroxidase activity, heme binding; INVOLVED IN: response to oxidative stress, oxidation reduction; LOCATED IN: cell wall, vacuole, membrane, plant-type cell wall; EXPRESSED IN: 23 plant structures; EXPRESSED DURING: 13 growth st…	1552800	0	0	517600	15734000	81970000	9818900	3.5841e+07	63511000	51338000	77639000	6.41627e+07	211110000	241380000	260340000	237610000	5	5	5	62	62	62	16.887	0	88.627	893060000	51	M0VFF1	M0VFF1
M0YZP8	35.1	not assigned.no ontology	(loc_os06g20430.1 : 429.0) no description available & (at1g04970 : 243.0) lipid-binding serum glycoprotein family protein; FUNCTIONS IN: lipid binding; INVOLVED IN: biological_process unknown; LOCATED IN: plasma membrane, vacuole; EXPRESSED IN: 25 plant structures; EXPRESSED DURING: 15 growth stages; CONTAINS InterPro DOMAIN/s: Bactericidal permeability-increasing protein, alpha/beta domain (Inte…	0	0	53399	17799.7	0	0	0	0	0	0	0	0	0	0	0	0	1	1	1	4	4	4	27.037	0.0011312	3.0653	962530	1	M0YZP8;M0YZQ1;M0YZQ0;M0YZP9;F2D455	M0YZP8;M0YZQ1;M0YZQ0;M0YZP9;F2D455
Q8H1V5	35.1	not assigned.no ontology	(loc_os09g19710.1 : 486.0) no description available & (at5g62740 : 471.0) HYPERSENSITIVE-INDUCED RESPONSE PROTEIN 1 (HIR1); INVOLVED IN: N-terminal protein myristoylation; LOCATED IN: plasma membrane, vacuole, membrane; EXPRESSED IN: 25 plant structures; EXPRESSED DURING: 15 growth stages; CONTAINS InterPro DOMAIN/s: Band 7 protein (InterPro:IPR001107); BEST Arabidopsis thaliana protein match is:…	0	0	0	0	0	148980	0	49660	0	0	0	0	0	0	0	0	2	1	1	8.8	5.6	5.6	31.284	0.00079681	3.6786	173090	1	Q8H1V5	Q8H1V5
Q8H1V3	35.1	not assigned.no ontology	(loc_os08g30790.3 : 494.0) no description available & (at5g62740 : 483.0) HYPERSENSITIVE-INDUCED RESPONSE PROTEIN 1 (HIR1); INVOLVED IN: N-terminal protein myristoylation; LOCATED IN: plasma membrane, vacuole, membrane; EXPRESSED IN: 25 plant structures; EXPRESSED DURING: 15 growth stages; CONTAINS InterPro DOMAIN/s: Band 7 protein (InterPro:IPR001107); BEST Arabidopsis thaliana protein match is:…	492680	538520	0	343733	541740	0	526700	356147	602740	766870	0	456537	0	775010	586870	453960	3	3	2	13	13	9.9	31.31	0	7.5556	5986900	6	Q8H1V3;M0X2S5	Q8H1V3;M0X2S5
M0VYX7	35.1	not assigned.no ontology	(loc_os05g51420.1 : 520.0) no description available & (at5g62740 : 491.0) HYPERSENSITIVE-INDUCED RESPONSE PROTEIN 1 (HIR1); INVOLVED IN: N-terminal protein myristoylation; LOCATED IN: plasma membrane, vacuole, membrane; EXPRESSED IN: 25 plant structures; EXPRESSED DURING: 15 growth stages; CONTAINS InterPro DOMAIN/s: Band 7 protein (InterPro:IPR001107); BEST Arabidopsis thaliana protein match is:…	879630	644450	0	508027	770940	520960	836080	709327	1037900	0	635660	557853	0	657220	0	219073	4	4	4	18.2	18.2	18.2	31.37	0	16.794	6756600	10	M0VYX7	M0VYX7
M0X917	35.1	not assigned.no ontology	(loc_os03g18454.2 : 267.0) no description available & (at1g07080 : 202.0) Thioredoxin superfamily protein; FUNCTIONS IN: catalytic activity; INVOLVED IN: biological_process unknown; LOCATED IN: vacuole; EXPRESSED IN: 23 plant structures; EXPRESSED DURING: 15 growth stages; CONTAINS InterPro DOMAIN/s: Gamma interferon inducible lysosomal thiol reductase GILT (InterPro:IPR004911), Thioredoxin-like …	1791800	1596200	1526500	1.63817e+06	2678800	3883100	1785100	2.78233e+06	1886800	2049200	5700600	3212200	2490100	2602300	1727600	2.27333e+06	4	4	4	33.3	33.3	33.3	23.253	0	41.164	27940000	51	M0X917;M0X918	M0X917
M0W7R6	35.1	not assigned.no ontology	(loc_os04g38390.1 : 251.0) no description available & (gnl|cdd|28751 : 199.0) no description available & (at4g39730 : 170.0) Lipase/lipooxygenase, PLAT/LH2 family protein; FUNCTIONS IN: molecular_function unknown; INVOLVED IN: biological_process unknown; LOCATED IN: thylakoid, chloroplast thylakoid membrane, plasma membrane, chloroplast, vacuole; EXPRESSED IN: 25 plant structures; EXPRESSED DURIN…	2874300	3131400	2886500	2.96407e+06	2448100	2412100	2437100	2.43243e+06	2776200	2272500	1442600	2.16377e+06	2296100	2639900	2939900	2625300	5	5	4	34.8	34.8	29.9	19.754	0	43.951	25368000	47	M0W7R6	M0W7R6
M0WHU4	35.1	not assigned.no ontology	(loc_os02g51710.1 : 231.0) no description available & (gnl|cdd|28751 : 187.0) no description available & (at4g39730 : 166.0) Lipase/lipooxygenase, PLAT/LH2 family protein; FUNCTIONS IN: molecular_function unknown; INVOLVED IN: biological_process unknown; LOCATED IN: thylakoid, chloroplast thylakoid membrane, plasma membrane, chloroplast, vacuole; EXPRESSED IN: 25 plant structures; EXPRESSED DURIN…	4875600	5608000	4903800	5.12913e+06	3145700	3080800	4042100	3.42287e+06	2485300	2142700	2812100	2.48003e+06	5531800	4552100	5712100	5.26533e+06	5	4	4	31.8	27.5	27.5	22.763	0	86.652	41216000	57	M0WHU4;M0WHU3	M0WHU4
M0X919	35.1	not assigned.no ontology	(loc_os03g18454.2 : 256.0) no description available & (at1g07080 : 189.0) Thioredoxin superfamily protein; FUNCTIONS IN: catalytic activity; INVOLVED IN: biological_process unknown; LOCATED IN: vacuole; EXPRESSED IN: 23 plant structures; EXPRESSED DURING: 15 growth stages; CONTAINS InterPro DOMAIN/s: Gamma interferon inducible lysosomal thiol reductase GILT (InterPro:IPR004911), Thioredoxin-like …	56746000	57128000	47760000	53878000	54690000	55164000	45487000	5.17803e+07	25104000	20689000	33244000	2.63457e+07	14613000	13635000	9607000	1.26183e+07	5	5	5	35.7	35.7	35.7	27.079	0	157.53	376420000	88	M0X919	M0X919
M0X0Y3	35.1	not assigned.no ontology	(loc_os03g18454.2 : 312.0) no description available & (at1g07080 : 223.0) Thioredoxin superfamily protein; FUNCTIONS IN: catalytic activity; INVOLVED IN: biological_process unknown; LOCATED IN: vacuole; EXPRESSED IN: 23 plant structures; EXPRESSED DURING: 15 growth stages; CONTAINS InterPro DOMAIN/s: Gamma interferon inducible lysosomal thiol reductase GILT (InterPro:IPR004911), Thioredoxin-like …	12113000	10479000	10061000	1.08843e+07	15231000	19835000	11902000	15656000	11049000	12476000	13455000	1.23267e+07	9501900	13797000	9349000	1.08826e+07	6	6	2	32.4	32.4	8.3	28.085	0	93.264	136560000	88	M0X0Y3	M0X0Y3
M0X0Y4	35.1	not assigned.no ontology	(loc_os03g18454.1 : 325.0) no description available & (at1g07080 : 232.0) Thioredoxin superfamily protein; FUNCTIONS IN: catalytic activity; INVOLVED IN: biological_process unknown; LOCATED IN: vacuole; EXPRESSED IN: 23 plant structures; EXPRESSED DURING: 15 growth stages; CONTAINS InterPro DOMAIN/s: Gamma interferon inducible lysosomal thiol reductase GILT (InterPro:IPR004911), Thioredoxin-like …	445490	1887800	748080	1.02712e+06	464930	10733000	623640	3.94052e+06	1078600	469010	8750200	3.4326e+06	1622800	1084600	1351600	1353000	6	2	2	40.9	16.7	16.7	27.919	0	24.888	30260000	40	M0X0Y4	M0X0Y4
M0Y389	35.1	not assigned.no ontology	(loc_os07g47510.1 : 224.0) no description available & (gnl|cdd|69288 : 209.0) no description available & (at3g05500 : 161.0) Rubber elongation factor protein (REF); INVOLVED IN: biological_process unknown; LOCATED IN: vacuole; EXPRESSED IN: 24 plant structures; EXPRESSED DURING: 15 growth stages; CONTAINS InterPro DOMAIN/s: Rubber elongation factor (InterPro:IPR008802); BEST Arabidopsis thaliana …	362250	322710	259020	314660	1232700	2097700	307410	1.2126e+06	1195800	1743700	1821200	1586900	810850	677230	820890	769657	6	6	6	31.4	31.4	31.4	30.317	0	18.46	11386000	32	M0Y389;M0Y388	M0Y389;M0Y388
F2DCF7	35.1	not assigned.no ontology	(loc_os12g02094.1 : 281.0) no description available & (at3g51730 : 145.0) saposin B domain-containing protein; FUNCTIONS IN: molecular_function unknown; INVOLVED IN: lipid metabolic process; LOCATED IN: vacuole; EXPRESSED IN: 23 plant structures; EXPRESSED DURING: 15 growth stages; CONTAINS InterPro DOMAIN/s: Saposin B (InterPro:IPR008139), Saposin-like (InterPro:IPR011001), Saposin-like type B, …	1018400	425750	550000	664717	2414000	5589700	1054600	3.01943e+06	2899000	5429100	6984900	5.10433e+06	8821000	8762200	9393300	8.99217e+06	9	9	9	44.4	44.4	44.4	26.941	0	111.74	48808000	68	F2DCF7	F2DCF7
M0VLR2	35.1	not assigned.no ontology	(loc_os03g62370.1 : 629.0) no description available & (at1g21680 : 470.0) DPP6 N-terminal domain-like protein; FUNCTIONS IN: molecular_function unknown; INVOLVED IN: biological_process unknown; LOCATED IN: plasma membrane, vacuole, plant-type cell wall; EXPRESSED IN: 25 plant structures; EXPRESSED DURING: 13 growth stages; CONTAINS InterPro DOMAIN/s: WD40-like Beta Propeller (InterPro:IPR011659),…	6778900	6787600	6158600	6.57503e+06	4390600	3762900	5297900	4483800	4181100	3599000	3376200	3.71877e+06	1981600	1495600	2138500	1871900	11	11	11	47.6	47.6	47.6	42.614	0	76.01	42286000	76	M0VLR2	M0VLR2
M0W8G2	35.1	not assigned.no ontology	(loc_os08g40250.1 : 339.0) no description available & (at1g20970 : 179.0) FUNCTIONS IN: molecular_function unknown; INVOLVED IN: biological_process unknown; LOCATED IN: plasma membrane, vacuole; EXPRESSED IN: guard cell, cultured cell; BEST Arabidopsis thaliana protein match is: proton pump interactor 1 (TAIR:AT4G27500.1); Has 30201 Blast hits to 17322 proteins in 780 species: Archae - 12; Bacter…	6799800	5539900	6660400	6.33337e+06	6248600	3462500	7062900	5.59133e+06	4799000	4215500	3376000	4.13017e+06	1736500	2811300	2750100	2.43263e+06	13	13	13	32.7	32.7	32.7	88.245	0	57.109	48323000	69	M0W8G2	M0W8G2
M0YYY9	35.1	not assigned.no ontology	(loc_os12g24330.1 : 989.0) no description available & (at1g21680 : 333.0) DPP6 N-terminal domain-like protein; FUNCTIONS IN: molecular_function unknown; INVOLVED IN: biological_process unknown; LOCATED IN: plasma membrane, vacuole, plant-type cell wall; EXPRESSED IN: 25 plant structures; EXPRESSED DURING: 13 growth stages; CONTAINS InterPro DOMAIN/s: WD40-like Beta Propeller (InterPro:IPR011659),…	2071100	3469000	3801900	3114000	740440	0	5218000	1.98615e+06	401320	0	0	133773	0	0	0	0	14	14	14	25.1	25.1	25.1	82.44	0	42.351	10895000	33	M0YYY9;M0YYY8;M0YYY7;M0YKY5;M0YKY4	M0YYY9;M0YYY8;M0YYY7
M0YZ98	35.1.21	not assigned.no ontology.epsin N-terminal homology (ENTH) domain-containing protein	(loc_os04g51120.1 : 708.0) no description available & (at5g11710 : 335.0) EPSIN1 plays an important role in the vacuolar trafficking of soluble proteins at the trans-Golgi network via its interaction with gamma-ADR, VTI11, VSR1, and clathrin. Associated with actin filaments and with the Golgi complex. Expressed in most tissues.; ENTH/VHS family protein; FUNCTIONS IN: binding; INVOLVED IN: protein…	1969600	1481100	1121800	1.52417e+06	1740100	1202500	1372800	1.43847e+06	1883400	1808000	1941600	1.87767e+06	0	913680	779450	564377	9	9	9	24.6	24.6	24.6	63.072	0	57.553	15138000	43	M0YZ98;M0YZ99	M0YZ98
M0UJ98	35.2	not assigned.unknown	(loc_os03g48626.1 : 171.0) no description available & (at1g55265 : 122.0) Protein of unknown function, DUF538; INVOLVED IN: biological_process unknown; LOCATED IN: vacuole; EXPRESSED IN: 23 plant structures; EXPRESSED DURING: 13 growth stages; CONTAINS InterPro DOMAIN/s: Protein of unknown function DUF538 (InterPro:IPR007493); BEST Arabidopsis thaliana protein match is: Protein of unknown functio…	0	0	145440	48480	0	0	0	0	0	0	0	0	0	0	0	0	1	1	1	6.4	6.4	6.4	16.18	0.0011459	3.2344	1634500	8	M0UJ98	M0UJ98
M0XJE3	35.2	not assigned.unknown	(loc_os09g37020.1 : 348.0) no description available & (at1g20225 : 197.0) Thioredoxin superfamily protein; FUNCTIONS IN: molecular_function unknown; INVOLVED IN: biological_process unknown; LOCATED IN: vacuole; CONTAINS InterPro DOMAIN/s: Thioredoxin-like fold (InterPro:IPR012336); BEST Arabidopsis thaliana protein match is: Thioredoxin superfamily protein (TAIR:AT1G76020.1); Has 208 Blast hits t…	0	53680	0	17893.3	0	0	0	0	0	0	0	0	0	0	0	0	1	1	1	5.4	5.4	5.4	33.952	0.0032097	2.4902	419100	3	M0XJE3	M0XJE3
F2CWH1	35.2	not assigned.unknown	(loc_os08g02080.1 : 216.0) no description available & (at1g08480 : 113.0) unknown protein; FUNCTIONS IN: molecular_function unknown; INVOLVED IN: biological_process unknown; LOCATED IN: mitochondrion, plasma membrane, plastid, vacuole; EXPRESSED IN: 27 plant structures; EXPRESSED DURING: 15 growth stages; Has 39 Blast hits to 39 proteins in 13 species: Archae - 0; Bacteria - 0; Metazoa - 0; Fungi…	239870	0	171240	137037	324080	190740	172850	229223	206410	0	0	68803.3	0	191010	226080	139030	2	2	2	21.3	21.3	21.3	15.711	0	7.1204	2079000	6	F2CWH1	F2CWH1
M0WTF5	35.2	not assigned.unknown	(loc_os04g50864.1 : 252.0) no description available & (at1g68310 : 200.0) Encodes a protein that has been shown to specifically interact with a sequence motif, PIEPPPHH, in the cytoplasmic tail of a membrane protein that directs the protein from the ER to vacuoles where it is internalized.; FUNCTIONS IN: vacuolar sorting signal binding; INVOLVED IN: biological_process unknown; LOCATED IN: cellula…	386300	367660	261440	338467	423930	0	382510	268813	413250	0	380890	264713	0	0	372630	124210	2	2	2	35.9	35.9	35.9	17.647	0.00078462	3.5001	2979200	3	M0WTF5	M0WTF5
M0YAM2	35.2	not assigned.unknown	(loc_os04g15690.1 : 228.0) no description available & (at1g20225 : 121.0) Thioredoxin superfamily protein; FUNCTIONS IN: molecular_function unknown; INVOLVED IN: biological_process unknown; LOCATED IN: vacuole; CONTAINS InterPro DOMAIN/s: Thioredoxin-like fold (InterPro:IPR012336); BEST Arabidopsis thaliana protein match is: Thioredoxin superfamily protein (TAIR:AT1G76020.1); Has 208 Blast hits t…	0	0	0	0	0	286910	0	95636.7	228800	310140	384900	307947	0	0	0	0	2	2	2	26.8	26.8	26.8	15.619	0.00043783	5.0552	1694600	6	M0YAM2;M0YAM3	M0YAM2;M0YAM3
F2CR67	35.2	not assigned.unknown	(loc_os03g63380.1 : 280.0) no description available & (at4g14100 : 195.0) transferases, transferring glycosyl groups; FUNCTIONS IN: transferase activity, transferring glycosyl groups; INVOLVED IN: biological_process unknown; LOCATED IN: vacuole; EXPRESSED IN: 21 plant structures; EXPRESSED DURING: 14 growth stages; BEST Arabidopsis thaliana protein match is: unknown protein (TAIR:AT3G23760.1); Ha…	3175400	3169700	2709300	3.01813e+06	3847200	4865400	3133500	3948700	5885900	4341400	4094000	4.77377e+06	4130100	7662000	5912900	5.90167e+06	3	3	3	22.4	22.4	22.4	24.308	0	64.264	47741000	43	F2CR67	F2CR67
M0V063	35.2	not assigned.unknown	(loc_os01g68500.1 : 197.0) no description available & (at3g07470 : 132.0) Protein of unknown function, DUF538; INVOLVED IN: biological_process unknown; LOCATED IN: vacuole; EXPRESSED IN: 24 plant structures; EXPRESSED DURING: 15 growth stages; CONTAINS InterPro DOMAIN/s: Protein of unknown function DUF538 (InterPro:IPR007493); BEST Arabidopsis thaliana protein match is: Protein of unknown functio…	320230	397200	302730	340053	261070	0	267480	176183	0	0	223730	74576.7	0	0	0	0	3	3	3	32	32	32	17.923	0.00044683	5.478	1373000	9	M0V063	M0V063
M0YH59	35.2	not assigned.unknown	(loc_os08g01180.1 : 625.0) no description available & (at3g44330 : 501.0) INVOLVED IN: protein processing; LOCATED IN: mitochondrion, endoplasmic reticulum, plasma membrane, vacuole; EXPRESSED IN: 25 plant structures; EXPRESSED DURING: 13 growth stages; CONTAINS InterPro DOMAIN/s: Nicalin (InterPro:IPR016574), EF-Hand 1, calcium-binding site (InterPro:IPR018247), Nicastrin (InterPro:IPR008710); H…	922330	0	681920	534750	0	0	941260	313753	0	0	0	0	0	0	0	0	3	3	3	11.6	11.6	11.6	42.528	0	17.504	4628600	12	M0YH59;M0YH60;F2D6L7	M0YH59;M0YH60;F2D6L7
M0YWT6	35.2	not assigned.unknown	(loc_os08g42590.3 : 675.0) no description available & (gnl|cdd|71153 : 479.0) no description available & (at5g61820 : 430.0) FUNCTIONS IN: molecular_function unknown; INVOLVED IN: biological_process unknown; LOCATED IN: vacuole; EXPRESSED IN: 24 plant structures; EXPRESSED DURING: 15 growth stages; CONTAINS InterPro DOMAIN/s: Stress up-regulated Nod 19 (InterPro:IPR011692); Has 30201 Blast hits t…	0	405610	395800	267137	403410	446940	582050	477467	0	656290	493870	383387	984780	982650	847140	938190	3	3	3	8.6	8.6	8.6	46.972	0	12.995	5547600	12	M0YWT6	M0YWT6
M0XU77	35.2	not assigned.unknown	(loc_os01g10950.1 : 848.0) no description available & (at3g14920 : 454.0) Peptide-N4-(N-acetyl-beta-glucosaminyl)asparagine amidase A protein; INVOLVED IN: biological_process unknown; LOCATED IN: plasma membrane, vacuole, plant-type cell wall; EXPRESSED IN: 23 plant structures; EXPRESSED DURING: 13 growth stages; CONTAINS InterPro DOMAIN/s: Peptide-N4-(N-acetyl-beta-glucosaminyl)asparagine amidas…	2861300	2762200	2291200	2.63823e+06	4158100	6256700	2641300	4.35203e+06	5008500	4302000	4094900	4.46847e+06	10740000	10360000	7613400	9.57113e+06	10	10	10	25.8	25.8	25.8	63.649	0	99.304	54255000	74	M0XU77;M0XU78;M0XU79;M0XRU9	M0XU77;M0XU78;M0XU79
M0X7X5	23.4.99	nucleotide metabolism.phosphotransfer and pyrophosphatases.misc	(loc_os01g10020.1 : 560.0) no description available & (at4g29680 : 488.0) Alkaline-phosphatase-like family protein; FUNCTIONS IN: hydrolase activity, catalytic activity; INVOLVED IN: metabolic process, nucleotide metabolic process; LOCATED IN: vacuole; EXPRESSED IN: 23 plant structures; EXPRESSED DURING: 13 growth stages; CONTAINS InterPro DOMAIN/s: Alkaline phosphatase-like, alpha/beta/alpha (In…	0	0	146670	48890	0	0	0	0	0	0	0	0	0	0	0	0	1	1	1	4.5	4.5	4.5	34.505	0.0007719	3.3232	1111800	10	M0X7X5	M0X7X5
M0YS79	23.4.10	nucleotide metabolism.phosphotransfer and pyrophosphatases.nucleoside diphosphate kinase	(q07661|ndk1_orysa : 214.0) Nucleoside diphosphate kinase 1 (EC 2.7.4.6) (Nucleoside diphosphate kinase I) (NDK I) (NDP kinase I) (NDPK I) - Oryza sativa (Rice) & (loc_os07g30970.1 : 214.0) no description available & (at4g09320 : 179.0) nucleoside diphosphate kinase type 1 (NDPK1) gene, complete; NDPK1; FUNCTIONS IN: nucleoside diphosphate kinase activity, ATP binding; INVOLVED IN: response to ca…	1381000	750480	954360	1.02861e+06	2131300	2594400	1055800	1.92717e+06	2278100	3380800	3420100	3.02633e+06	1414900	1733500	2062300	1736900	5	5	5	66.1	66.1	66.1	12.893	0	26.966	22225000	34	M0YS79	M0YS79
F2CXV3	23.4.10	nucleotide metabolism.phosphotransfer and pyrophosphatases.nucleoside diphosphate kinase	(loc_os10g41410.2 : 273.0) no description available & (p93554|ndk1_sacof : 267.0) Nucleoside diphosphate kinase 1 (EC 2.7.4.6) (Nucleoside diphosphate kinase I) (NDK I) (NDP kinase I) (NDPK I) (PP18) - Saccharum officinarum (Sugarcane) & (at4g09320 : 258.0) nucleoside diphosphate kinase type 1 (NDPK1) gene, complete; NDPK1; FUNCTIONS IN: nucleoside diphosphate kinase activity, ATP binding; INVOLV…	103840000	58678000	63601000	75373000	126530000	94547000	78598000	9.98917e+07	120940000	138100000	134160000	1.31067e+08	82953000	113580000	121960000	1.06164e+08	10	10	10	77.3	77.3	77.3	16.646	0	225.76	1177100000	272	F2CXV3	F2CXV3
M0YL44	29.5	protein.degradation	(loc_os01g54010.1 : 667.0) no description available & (at5g19740 : 432.0) Peptidase M28 family protein; FUNCTIONS IN: dipeptidase activity; INVOLVED IN: proteolysis; LOCATED IN: vacuole; CONTAINS InterPro DOMAIN/s: Protease-associated PA (InterPro:IPR003137), Transferrin receptor-like, dimerisation (InterPro:IPR007365), Peptidase M28 (InterPro:IPR007484); BEST Arabidopsis thaliana protein match i…	350670	0	277430	209367	705680	1485400	332170	841083	1929600	1724900	1363700	1.67273e+06	4830300	4721600	3328200	4.29337e+06	4	4	4	19.1	19.1	19.1	52.482	0	52.88	17920000	39	M0YL44	M0YL44
M0Y930	29.5	protein.degradation	(loc_os01g53810.1 : 969.0) no description available & (at5g19740 : 590.0) Peptidase M28 family protein; FUNCTIONS IN: dipeptidase activity; INVOLVED IN: proteolysis; LOCATED IN: vacuole; CONTAINS InterPro DOMAIN/s: Protease-associated PA (InterPro:IPR003137), Transferrin receptor-like, dimerisation (InterPro:IPR007365), Peptidase M28 (InterPro:IPR007484); BEST Arabidopsis thaliana protein match i…	264350	0	406680	223677	463670	781880	267180	504243	1195200	1202100	1141900	1.17973e+06	975180	1291200	846220	1.03753e+06	5	5	5	10.5	10.5	10.5	71.725	0	22.329	8423100	24	M0Y930;M0Y932;M0Y934;M0Y931;M0Y933;M0YG44	M0Y930;M0Y932
M0Z6J1	29.5	protein.degradation	(p21529|cbp3_horvu : 1025.0) Serine carboxypeptidase 3 precursor (EC 3.4.16.5) (Serine carboxypeptidase III) (CP-MIII) - Hordeum vulgare (Barley) & (loc_os02g02320.1 : 894.0) no description available & (at3g10410 : 673.0) SERINE CARBOXYPEPTIDASE-LIKE 49 (SCPL49); FUNCTIONS IN: serine-type carboxypeptidase activity; INVOLVED IN: proteolysis; LOCATED IN: vacuole; EXPRESSED IN: 25 plant structures; …	24222000	16056000	21583000	2.06203e+07	14933000	10701000	23227000	16287000	8849200	7808200	7668800	8.10873e+06	691130	2103900	1829400	1.54148e+06	11	11	11	27	27	27	56.289	0	197.37	116450000	100	M0Z6J1;M0Z6J2;M0Z6J0	M0Z6J1;M0Z6J2;M0Z6J0
M0XSG7	29.5.9	protein.degradation.AAA type	(loc_os05g44310.1 : 601.0) no description available & (at4g04910 : 535.0) N-ethylmaleimide sensitive factor; N-ethylmaleimide sensitive factor (NSF); FUNCTIONS IN: protein binding; LOCATED IN: vacuole; EXPRESSED IN: 26 plant structures; EXPRESSED DURING: 15 growth stages; CONTAINS InterPro DOMAIN/s: ATPase, AAA+ type, core (InterPro:IPR003593), ATPase, AAA-type, core (InterPro:IPR003959), ATPase,…	0	174570	153330	109300	0	144980	0	48326.7	166330	144630	0	103653	202180	0	0	67393.3	3	3	3	9.7	9.7	9.7	40.845	0	5.6556	832050	3	M0XSG7	M0XSG7
M0UIN4	29.5.4	protein.degradation.aspartate protease	(loc_os12g13390.1 : 716.0) no description available & (at5g60160 : 614.0) Zn-dependent exopeptidases superfamily protein; FUNCTIONS IN: aminopeptidase activity, zinc ion binding; INVOLVED IN: response to cadmium ion, proteolysis; LOCATED IN: plasma membrane, vacuole; EXPRESSED IN: 26 plant structures; EXPRESSED DURING: 15 growth stages; CONTAINS InterPro DOMAIN/s: Peptidase M18, aminopeptidase I …	205340	0	0	68446.7	0	0	192750	64250	193090	0	0	64363.3	0	0	264930	88310	2	2	2	9.5	9.5	9.5	44.169	0	9.2773	1542900	7	M0UIN4	M0UIN4
M0XZ99	29.5.4	protein.degradation.aspartate protease	(loc_os01g18630.1 : 835.0) no description available & (p42211|asprx_orysa : 819.0) Aspartic proteinase precursor (EC 3.4.23.-) - Oryza sativa (Rice) & (at1g11910 : 634.0) Encodes an aspartic proteinase that forms a heterodimer and is stable over a broad pH range (ph 3-8).; aspartic proteinase A1 (APA1); FUNCTIONS IN: endopeptidase activity; INVOLVED IN: proteolysis, response to salt stress; LOCAT…	0	0	0	0	207530	0	316330	174620	226640	232910	0	153183	0	401060	0	133687	2	2	2	6.5	6.5	6.5	55.292	0.00044053	5.1855	2636200	12	M0XZ99;M0XZA0	M0XZ99;M0XZA0
M0YDP9	29.5.4	protein.degradation.aspartate protease	(p42211|asprx_orysa : 913.0) Aspartic proteinase precursor (EC 3.4.23.-) - Oryza sativa (Rice) & (loc_os05g04630.6 : 913.0) no description available & (at1g11910 : 645.0) Encodes an aspartic proteinase that forms a heterodimer and is stable over a broad pH range (ph 3-8).; aspartic proteinase A1 (APA1); FUNCTIONS IN: endopeptidase activity; INVOLVED IN: proteolysis, response to salt stress; LOCAT…	918220	1175700	1076000	1056640	870560	1390300	864700	1.04185e+06	1318600	1372300	1166800	1285900	1715800	1743700	2064400	1841300	4	4	4	10.8	10.8	10.8	54.158	0	94.584	13197000	29	M0YDP9;M0YDQ0;M0YDQ1	M0YDP9;M0YDQ0;M0YDQ1
M0YYG3	29.5.3	protein.degradation.cysteine protease	(p25777|oryb_orysa : 410.0) Oryzain beta chain precursor (EC 3.4.22.-) - Oryza sativa (Rice) & (loc_os04g57440.1 : 410.0) no description available & (at5g43060 : 345.0) Granulin repeat cysteine protease family protein; FUNCTIONS IN: cysteine-type peptidase activity, cysteine-type endopeptidase activity; INVOLVED IN: response to salt stress; LOCATED IN: vacuole; EXPRESSED IN: 24 plant structures; …	5668400	7209600	7731500	6.86983e+06	4723700	3914000	7753300	5.46367e+06	3582200	2885300	2705700	3.05773e+06	3404300	3470800	3506100	3460400	4	4	4	28.9	28.9	28.9	25.953	0	69.466	45613000	57	M0YYG3;M0YYG1;M0YYG2	M0YYG3;M0YYG1;M0YYG2
M0XXI5	29.5.3	protein.degradation.cysteine protease	(loc_os05g24550.1 : 375.0) no description available & (at1g02305 : 347.0) Cysteine proteinases superfamily protein; FUNCTIONS IN: cysteine-type endopeptidase activity, cysteine-type peptidase activity; INVOLVED IN: proteolysis, regulation of catalytic activity; LOCATED IN: vacuole; EXPRESSED IN: 23 plant structures; EXPRESSED DURING: 15 growth stages; CONTAINS InterPro DOMAIN/s: Peptidase C1A, pa…	12646000	10170000	11120000	11312000	9717200	13270000	9539200	1.08421e+07	7841400	8170100	6941000	7.65083e+06	7782600	9008300	9089400	8.62677e+06	5	5	5	50.3	50.3	50.3	21.531	0	88.754	100280000	80	M0XXI5;M0XXI4;M0XXI2;M0XXI3	M0XXI5;M0XXI4;M0XXI2;M0XXI3
B4ESF0	29.5.3	protein.degradation.cysteine protease	(loc_os05g43230.1 : 591.0) no description available & (at1g09850 : 466.0) Arabidopsis thaliana papain-like cysteine peptidase; xylem bark cysteine peptidase 3 (XBCP3); FUNCTIONS IN: cysteine-type endopeptidase activity, cysteine-type peptidase activity; INVOLVED IN: proteolysis; LOCATED IN: vacuole; EXPRESSED IN: 24 plant structures; EXPRESSED DURING: 15 growth stages; CONTAINS InterPro DOMAIN/s:…	1842400	3079400	2290000	2.40393e+06	1137200	1299600	1748300	1.39503e+06	1318400	1059400	1068000	1148600	1213700	1650000	2058100	1640600	6	6	6	20.8	20.8	20.8	48.43	0	172.41	16058000	40	B4ESF0	B4ESF0
M0XS87	29.5.3	protein.degradation.cysteine protease	(loc_os09g38920.1 : 447.0) no description available & (at5g45890 : 290.0) Senescence-associated gene 12 (SAG12) encoding a cysteine protease influenced by cytokinin, auxin, and sugars.Localized to special vacuole found during senescence called senescence associated vacuoles which are different from central vacuole in the tonoplast composition and pH.; senescence-associated gene 12 (SAG12); CONTAI…	1174900	1273500	1932200	1460200	951010	819180	1216500	995563	983540	715780	611800	770373	0	653360	769270	474210	6	6	6	34.2	34.2	34.2	39.825	0	15.764	9255300	30	M0XS87	M0XS87
M0ZD30	29.5.3	protein.degradation.cysteine protease	(p25776|orya_orysa : 702.0) Oryzain alpha chain precursor (EC 3.4.22.-) - Oryza sativa (Rice) & (at1g47128 : 585.0) cysteine proteinase precursor-like protein/ dehydration stress-responsive gene (RD21); responsive to dehydration 21 (RD21); FUNCTIONS IN: cysteine-type endopeptidase activity, cysteine-type peptidase activity; INVOLVED IN: response to water deprivation; LOCATED IN: apoplast, chlorop…	2726700	5196100	5450200	4.45767e+06	2464100	3467900	3434500	3.12217e+06	3259000	2626200	2285500	2.72357e+06	9249500	13780000	15750000	12926500	6	6	6	18.5	18.5	18.5	53.139	0	59.467	55782000	46	M0ZD30;M0ZD32	M0ZD30
M0XZA5	29.5.3	protein.degradation.cysteine protease	(loc_os04g45470.1 : 761.0) no description available & (gnl|cdd|36562 : 642.0) no description available & (at1g62710 : 641.0) Encodes a vacuolar processing enzyme belonging to a novel group of cysteine proteases that is expressed specifically in seeds and is essential for the proper processing of storage proteins.; beta vacuolar processing enzyme (BETA-VPE); FUNCTIONS IN: cysteine-type endopeptida…	7815400	10267000	5752800	7.94507e+06	14759000	20895000	7483800	1.43793e+07	12192000	14041000	14184000	1.34723e+07	7871500	10700000	8730900	9100800	14	14	14	43.6	43.6	43.6	54.797	0	232.19	126700000	114	M0XZA5;M0XZA4;M0VQJ6;M0XZA3	M0XZA5
M0YQL4	29.5.5	protein.degradation.serine protease	(loc_os05g50600.1 : 286.0) no description available & (at1g15000 : 196.0) serine carboxypeptidase-like 50 (scpl50); FUNCTIONS IN: serine-type carboxypeptidase activity; INVOLVED IN: proteolysis; LOCATED IN: vacuole; EXPRESSED IN: 22 plant structures; EXPRESSED DURING: 13 growth stages; CONTAINS InterPro DOMAIN/s: Peptidase S10, serine carboxypeptidase (InterPro:IPR001563), Peptidase S10, serine c…	304940	298770	307640	303783	622030	1129900	278510	676813	1285300	1011800	1755500	1.35087e+06	1333500	1016600	1159900	1170000	4	4	4	25.7	25.7	25.7	23.305	0	8.1943	9817500	18	M0YQL4	M0YQL4
F2DJ52	29.5.5	protein.degradation.serine protease	(p07519|cbp1_horvu : 972.0) Serine carboxypeptidase 1 precursor (EC 3.4.16.5) (Serine carboxypeptidase I) (Carboxypeptidase C) (CP-MI) [Contains: Serine carboxypeptidase 1 chain A (Serine carboxypeptidase I chain A); Serine carboxypeptidase 1 chain B (Serine carbo & (loc_os12g15470.2 : 819.0) no description available & (at4g12910 : 657.0) serine carboxypeptidase-like 20 (scpl20); FUNCTIONS IN: se…	13656000	13903000	16704000	1.47543e+07	15929000	6539300	13714000	1.20608e+07	5162900	6202300	7980500	6.44857e+06	1770200	3797000	3022800	2.86333e+06	10	10	10	42.9	42.9	42.9	54.085	0	121.28	92615000	126	F2DJ52;M0WXZ7	F2DJ52;M0WXZ7
M0VM40	29.5.1	protein.degradation.subtilases	(loc_os02g53860.1 : 236.0) no description available & (at3g14067 : 139.0) Subtilase family protein; FUNCTIONS IN: identical protein binding, serine-type endopeptidase activity; INVOLVED IN: proteolysis, negative regulation of catalytic activity; LOCATED IN: apoplast, plasma membrane, vacuole, plant-type cell wall; EXPRESSED IN: 24 plant structures; EXPRESSED DURING: 13 growth stages; CONTAINS Int…	2914800	3378100	3438100	3.24367e+06	2712700	2387000	2878500	2659400	2891600	2717200	1649300	2.41937e+06	0	409200	0	136400	4	4	4	29.9	29.9	29.9	17.499	0	45.976	21907000	42	M0VM40	M0VM40
M0UI33	29.5.1	protein.degradation.subtilases	(loc_os02g53860.1 : 701.0) no description available & (at3g14067 : 617.0) Subtilase family protein; FUNCTIONS IN: identical protein binding, serine-type endopeptidase activity; INVOLVED IN: proteolysis, negative regulation of catalytic activity; LOCATED IN: apoplast, plasma membrane, vacuole, plant-type cell wall; EXPRESSED IN: 24 plant structures; EXPRESSED DURING: 13 growth stages; CONTAINS Int…	4007800	4258000	3778600	4014800	4278200	2577300	4765400	3.87363e+06	2458500	2778300	3218200	2.81833e+06	466580	418610	335660	406950	8	7	7	19.3	17.8	17.8	85.719	0	119.1	29497000	56	M0UI33;F2DRX8	M0UI33
M0X9L8	29.5.1	protein.degradation.subtilases	(loc_os02g53860.1 : 738.0) no description available & (at3g14067 : 633.0) Subtilase family protein; FUNCTIONS IN: identical protein binding, serine-type endopeptidase activity; INVOLVED IN: proteolysis, negative regulation of catalytic activity; LOCATED IN: apoplast, plasma membrane, vacuole, plant-type cell wall; EXPRESSED IN: 24 plant structures; EXPRESSED DURING: 13 growth stages; CONTAINS Int…	19796000	18991000	22819000	2.05353e+07	11552000	10579000	19523000	1.38847e+07	9279400	8414400	7569600	8.42113e+06	1282800	4024700	3872900	3.06013e+06	14	14	13	39.8	39.8	38.3	80.056	0	100.3	114200000	186	M0X9L8	M0X9L8
M0WZB5	29.5.11.20	protein.degradation.ubiquitin.proteasom	(p0c1g8|psa4a_orysa : 445.0) Proteasome subunit alpha type 4-1 (EC 3.4.25.1) (20S proteasome alpha subunit C) (20S proteasome subunit alpha-3) - Oryza sativa (Rice) & (loc_os06g07978.1 : 445.0) no description available & (gnl|cdd|48450 : 391.0) no description available & (at3g22110 : 389.0) Encodes the alpha-3 subunit of 20s proteasome.; 20S proteasome alpha subunit C1 (PAC1); FUNCTIONS IN: pepti…	7297400	13809000	12169000	11091800	8984800	11629000	9045900	9.88657e+06	7685700	6842000	10479000	8.33557e+06	5047200	5856800	5974900	5626300	5	5	5	47.6	47.6	47.6	26.934	0	171	94951000	116	M0WZB5;M0WZB6	M0WZB5
M0YPR9	29.4	protein.postranslational modification	(loc_os11g11890.1 : 205.0) no description available & (gnl|cdd|36401 : 185.0) no description available & (at4g21410 : 157.0) Encodes a cysteine-rich receptor-like protein kinase.; cysteine-rich RLK (RECEPTOR-like protein kinase) 29 (CRK29); FUNCTIONS IN: kinase activity; INVOLVED IN: response to abscisic acid stimulus; LOCATED IN: plasma membrane, vacuole; EXPRESSED IN: 21 plant structures; EXPRE…	0	0	0	0	201900	0	0	67300	0	0	0	0	0	514980	0	171660	2	2	2	16.9	16.9	16.9	24.844	0.0087424	2.0116	3834300	5	M0YPR9;M0YPR4;M0YPS0;M0YPR7;M0YPR5;M0YPR3	M0YPR9;M0YPR4;M0YPS0;M0YPR7;M0YPR5;M0YPR3
M0WF40	29.2.4	protein.synthesis.elongation	(loc_os02g12794.1 : 635.0) no description available & (q6yw46|ef1g2_orysa : 634.0) Elongation factor 1-gamma 2 (EF-1-gamma 2) (eEF-1B gamma 2) - Oryza sativa (Rice) & (at1g57720 : 577.0) Translation elongation factor EF1B, gamma chain; FUNCTIONS IN: copper ion binding, translation elongation factor activity; INVOLVED IN: response to cadmium ion, response to zinc ion; LOCATED IN: cell wall, plasma…	8340000	9510000	7852600	8.56753e+06	13811000	22752000	10555000	15706000	26142000	25278000	20076000	23832000	44653000	45828000	40598000	43693000	22	22	22	68.3	68.3	68.3	46.803	0	323.31	239690000	236	M0WF40;M0WF37;M0WF35;M0WF36;M0WF39	M0WF40;M0WF37;M0WF35;M0WF36;M0WF39
M0YG96	29.2.1.2.1.18	protein.synthesis.ribosomal protein.eukaryotic.40S subunit.S18	(loc_os07g07709.1 : 243.0) no description available & (at4g09800 : 232.0) encodes a ribosomal protein S18C, a constituent of the small subunit of the ribosomal complex; S18 ribosomal protein (RPS18C); FUNCTIONS IN: structural constituent of ribosome, RNA binding, nucleic acid binding; INVOLVED IN: translation; LOCATED IN: cytosolic small ribosomal subunit, small ribosomal subunit, nucleolus, cell…	28581000	28443000	31719000	29581000	26794000	22510000	37597000	28967000	28923000	21614000	16471000	22336000	14912000	20491000	21425000	1.89427e+07	8	8	8	51.3	51.3	51.3	17.628	0	163.07	263750000	121	M0YG96	M0YG96
F2E598	29.2.1.2.1.19	protein.synthesis.ribosomal protein.eukaryotic.40S subunit.S19	(loc_os03g31134.1 : 271.0) no description available & (p40978|rs19_orysa : 254.0) 40S ribosomal protein S19 - Oryza sativa (Rice) & (gnl|cdd|85236 : 223.0) no description available & (at5g61170 : 211.0) Ribosomal protein S19e family protein; FUNCTIONS IN: structural constituent of ribosome; INVOLVED IN: translation; LOCATED IN: cytosolic small ribosomal subunit, cytosolic ribosome, ribosome, vacu…	47086000	42574000	39588000	4.30827e+07	52774000	42740000	42074000	4.58627e+07	50444000	37051000	41637000	43044000	21963000	27756000	32541000	27420000	10	10	10	55.5	55.5	55.5	17.084	0	38.118	426390000	219	F2E598	F2E598
M0UFX2	29.2.1.2.2.11	protein.synthesis.ribosomal protein.eukaryotic.60S subunit.L11	(loc_os02g14059.1 : 306.0) no description available & (o22540|rl11_orysa : 305.0) 60S ribosomal protein L11 - Oryza sativa (Rice) & (at5g45775 : 304.0) Ribosomal L5P family protein; FUNCTIONS IN: structural constituent of ribosome; INVOLVED IN: translation; LOCATED IN: cytosolic large ribosomal subunit, vacuole; EXPRESSED IN: male gametophyte, leaf; CONTAINS InterPro DOMAIN/s: Ribosomal protein L…	3168400	3290000	2680300	3.04623e+06	3179100	3515400	3116100	3270200	4475200	4824300	3790700	4363400	5352700	4610700	3479700	4.48103e+06	6	6	6	39.4	39.4	39.4	20.708	0	58.869	40122000	41	M0UFX2	M0UFX2
F2D3Q4	29.2.1.2.2.14	protein.synthesis.ribosomal protein.eukaryotic.60S subunit.L14	(loc_os04g43540.1 : 204.0) no description available & (at2g20450 : 176.0) Ribosomal protein L14; FUNCTIONS IN: structural constituent of ribosome; INVOLVED IN: translation, ribosome biogenesis; LOCATED IN: ribosome, cytosolic large ribosomal subunit, endoplasmic reticulum, vacuole; EXPRESSED IN: 23 plant structures; EXPRESSED DURING: 13 growth stages; CONTAINS InterPro DOMAIN/s: Ribosomal protein…	0	0	540570	180190	0	0	0	0	0	0	0	0	0	0	0	0	8	1	1	46.3	7.5	7.5	15.446	0.0045092	2.2987	4524000	9	F2D3Q4	F2D3Q4
F2EDB5	29.2.1.2.2.14	protein.synthesis.ribosomal protein.eukaryotic.60S subunit.L14	(loc_os02g40880.1 : 192.0) no description available & (at2g20450 : 163.0) Ribosomal protein L14; FUNCTIONS IN: structural constituent of ribosome; INVOLVED IN: translation, ribosome biogenesis; LOCATED IN: ribosome, cytosolic large ribosomal subunit, endoplasmic reticulum, vacuole; EXPRESSED IN: 23 plant structures; EXPRESSED DURING: 13 growth stages; CONTAINS InterPro DOMAIN/s: Ribosomal protein…	17487000	18611000	15154000	17084000	15342000	12675000	15829000	1.46153e+07	15427000	15244000	14800000	15157000	10258000	10456000	11001000	1.05717e+07	8	8	1	45.9	45.9	7.4	15.531	0	41.379	148770000	87	F2EDB5	F2EDB5
F2DIT7	29.2.1.2.2.17	protein.synthesis.ribosomal protein.eukaryotic.60S subunit.L17	(p35267|rl172_horvu : 319.0) 60S ribosomal protein L17-2 - Hordeum vulgare (Barley) & (loc_os08g41810.1 : 276.0) no description available & (at1g27400 : 264.0) Ribosomal protein L22p/L17e family protein; FUNCTIONS IN: structural constituent of ribosome; INVOLVED IN: translation; LOCATED IN: ribosome, cytosolic large ribosomal subunit, plasma membrane, chloroplast, vacuole; EXPRESSED IN: 23 plant …	23531000	19396000	23547000	22158000	14202000	10895000	22698000	1.59317e+07	11110000	8759200	11652000	1.05071e+07	7967200	9105700	9136800	8.73657e+06	6	2	2	40.7	16.9	16.9	19.704	0	59.399	145390000	48	F2DIT7	F2DIT7
F2D558	29.2.1.2.2.17	protein.synthesis.ribosomal protein.eukaryotic.60S subunit.L17	(p35266|rl171_horvu : 304.0) 60S ribosomal protein L17-1 - Hordeum vulgare (Barley) & (loc_os08g41810.1 : 273.0) no description available & (at1g27400 : 268.0) Ribosomal protein L22p/L17e family protein; FUNCTIONS IN: structural constituent of ribosome; INVOLVED IN: translation; LOCATED IN: ribosome, cytosolic large ribosomal subunit, plasma membrane, chloroplast, vacuole; EXPRESSED IN: 23 plant …	55068000	58796000	54622000	56162000	33941000	27690000	45875000	3.58353e+07	32190000	25218000	24934000	2.74473e+07	17551000	17683000	19264000	18166000	9	9	5	47.1	47.1	27.1	19.495	0	113.3	340780000	84	F2D558	F2D558
M0UFA3	29.2.1.2.2.18	protein.synthesis.ribosomal protein.eukaryotic.60S subunit.L18	(loc_os07g47780.2 : 229.0) no description available & (at3g05590 : 208.0) Encodes cytoplasmic ribosomal protein L18.; ribosomal protein L18 (RPL18); FUNCTIONS IN: structural constituent of ribosome; INVOLVED IN: translation; LOCATED IN: cytosolic large ribosomal subunit, plasma membrane, chloroplast, vacuole, large ribosomal subunit; EXPRESSED IN: 24 plant structures; EXPRESSED DURING: 13 growth …	1290000	0	1173000	821000	1120700	1218000	1858300	1399000	1217500	1151000	1002800	1.12377e+06	0	1722000	1909600	1.21053e+06	1	1	1	12.7	12.7	12.7	14.996	0	134.96	14260000	14	M0UFA3;M0UFA2	M0UFA3;M0UFA2
M0WQ74	29.2.1.2.2.18	protein.synthesis.ribosomal protein.eukaryotic.60S subunit.L18	(loc_os05g06310.1 : 174.0) no description available & (at3g05590 : 154.0) Encodes cytoplasmic ribosomal protein L18.; ribosomal protein L18 (RPL18); FUNCTIONS IN: structural constituent of ribosome; INVOLVED IN: translation; LOCATED IN: cytosolic large ribosomal subunit, plasma membrane, chloroplast, vacuole, large ribosomal subunit; EXPRESSED IN: 24 plant structures; EXPRESSED DURING: 13 growth …	0	0	163760	54586.7	0	0	0	0	0	0	0	0	0	0	0	0	2	2	2	19.1	19.1	19.1	12.685	0	39.359	1558000	5	M0WQ74	M0WQ74
F2CT73	29.2.1.2.2.8	protein.synthesis.ribosomal protein.eukaryotic.60S subunit.L8	(loc_os12g38000.1 : 452.0) no description available & (at4g36130 : 437.0) Ribosomal protein L2 family; FUNCTIONS IN: structural constituent of ribosome; INVOLVED IN: translation; LOCATED IN: cytosolic ribosome, ribosome, cytosolic large ribosomal subunit, plasma membrane, vacuole; EXPRESSED IN: guard cell, cultured cell; CONTAINS InterPro DOMAIN/s: Nucleic acid-binding, OB-fold (InterPro:IPR01234…	28048000	28832000	29068000	2.86493e+07	18776000	12091000	27157000	1.93413e+07	15315000	10469000	9264600	1.16829e+07	7906700	10733000	10892000	9843900	8	8	8	39.8	39.8	39.8	28.191	0	183.42	171650000	141	F2CT73	F2CT73
M0VD47	29.2.1.2.2.9	protein.synthesis.ribosomal protein.eukaryotic.60S subunit.L9	(p49210|rl9_orysa : 325.0) 60S ribosomal protein L9 - Oryza sativa (Rice) & (loc_os09g31180.1 : 325.0) no description available & (at1g33140 : 288.0) Encodes ribosomal protein L9. Identified in a screen for enhancers of as1. as1/pgy double mutants show defects in leaf vascular patterning and adaxial cell fate. Double mutant analysis indicates pgy genes function in the same pathway as REV, KAN1 an…	46079000	39802000	41977000	4.26193e+07	35625000	26965000	40904000	34498000	42391000	30930000	29148000	3.41563e+07	21319000	23544000	26255000	23706000	14	14	14	72	72	72	21.293	0	323.31	346790000	220	M0VD47;M0W7S1;M0VD48;M0VZC3;M0W7R9;M0W7S0;M0VD49	M0VD47;M0W7S1;M0VD48
F2D350	29.3.3	protein.targeting.chloroplast	(loc_os05g02060.1 : 197.0) no description available & (at2g28900 : 135.0) Encodes AtOEP16, a 16-KDa plastid outer membrane protein involved in plastid import of protochlorophyllide oxidoreductase A. Predominantly expressed in leaves and is also inducible by cold treatment.; outer plastid envelope protein 16-1 (OEP16-1); FUNCTIONS IN: protein transporter activity, P-P-bond-hydrolysis-driven protei…	3928500	2061300	2485100	2.82497e+06	8312500	12121000	3916100	8.11653e+06	13396000	13508000	12672000	13192000	15792000	16619000	19959000	1.74567e+07	5	5	4	41.7	41.7	36.1	14.973	0	323.31	116390000	74	F2D350	F2D350
M0XU21	29.3.4.99	protein.targeting.secretory pathway.unspecified	(loc_os08g18110.1 : 389.0) no description available & (p93798|snaa_vitvi : 268.0) Alpha-soluble NSF attachment protein (Alpha-SNAP) (N-ethylmaleimide-sensitive factor attachment protein, alpha) - Vitis vinifera (Grape) & (at3g56190 : 260.0) Encodes one of two alpha-SNAPs (soluble NSF attachment protein) in Arabidopsis; alpha-soluble NSF attachment protein 2 (ALPHA-SNAP2); FUNCTIONS IN: soluble NS…	1270100	1075800	1101200	1.14903e+06	1601200	1914000	1365100	1.62677e+06	1997400	2046800	1652300	1.89883e+06	3100400	3164600	2704700	2989900	7	7	7	28.5	28.5	28.5	27.959	0	69.868	20466000	52	M0XU21;M0XU23	M0XU21
M0VAL9	29.3.4.3	protein.targeting.secretory pathway.vacuole	(loc_os11g41130.1 : 255.0) no description available & (gnl|cdd|38273 : 245.0) no description available & (at5g53530 : 236.0) Homolog of yeast retromer subunit VPS26. Part of a retromer-like protein complex involved in endosome to lysosome protein transport.; vacuolar protein sorting 26A (VPS26A); CONTAINS InterPro DOMAIN/s: Vacuolar protein sorting-associated protein 26 (InterPro:IPR005377); BEST…	0	0	140540	46846.7	0	0	0	0	0	0	0	0	0	0	0	0	1	1	1	9.4	9.4	9.4	16.504	0.0090452	1.9762	1189000	1	M0VAL9	M0VAL9
M0WB23	29.3.4.3	protein.targeting.secretory pathway.vacuole	(loc_os03g15650.1 : 686.0) no description available & (at3g19770 : 430.0) Guanine nucleotide exchange factor VPS9a. Can ctivate all Rab5 members to GTP-bound forms in vitro. Required for embryogenesis. Regulates the localization of ARA7 and ARA6. Involved in postembryonic root development.; VPS9A; FUNCTIONS IN: Rho guanyl-nucleotide exchange factor activity; INVOLVED IN: cell plate assembly, tran…	0	0	174350	58116.7	0	0	0	0	0	0	0	0	0	0	0	0	1	1	1	2.3	2.3	2.3	53.99	0.00042355	4.4816	2031800	3	M0WB23	M0WB23
M0XTM0	29.3.4.3	protein.targeting.secretory pathway.vacuole	(loc_os01g57260.1 : 278.0) no description available & (at4g05000 : 219.0) vacuolar protein sorting-associated protein 28 homolog 1 (VPS28-1); CONTAINS InterPro DOMAIN/s: Vacuolar protein sorting-associated, VPS28, N-terminal (InterPro:IPR017898), Vacuolar protein sorting-associated, VPS28, C-terminal (InterPro:IPR017899), Vacuolar protein sorting-associated, VPS28 (InterPro:IPR007143); BEST Arabi…	11628	0	0	3876	0	0	0	0	0	0	0	0	0	0	0	0	1	1	1	7.5	7.5	7.5	20.245	0.0032063	2.4816	296860	1	M0XTM0;F2DP58	M0XTM0;F2DP58
M0YNK6	29.3.4.3	protein.targeting.secretory pathway.vacuole	(loc_os01g37910.1 : 671.0) no description available & (gnl|cdd|36562 : 575.0) no description available & (p49043|vpe_citsi : 543.0) Vacuolar-processing enzyme precursor (EC 3.4.22.-) (VPE) - Citrus sinensis (Sweet orange) & (at4g32940 : 521.0) Encodes a vacuolar processing enzyme belonging to a novel group of cysteine proteinases that is expressed in vegetative organs and is upregulated in associ…	7609500	7641600	10471000	8.57403e+06	12279000	11479000	7972500	1.05768e+07	9407800	8727900	7716700	8.61747e+06	1976100	2357300	2525800	2286400	1	1	1	3.1	3.1	3.1	45.71	0	8.4315	82200000	23	M0YNK6;M0YNK5;M0YNK4	M0YNK6;M0YNK5;M0YNK4
M0Z410	29.3.4.3	protein.targeting.secretory pathway.vacuole	(loc_os12g02390.1 : 683.0) no description available & (at3g52850 : 600.0) Encodes the Vacuolar Sorting Receptor-1 (VSR-1)/Epidermal Growth Factor Receptor-like protein1(VSR-1/ATELP1). Binds vacuolar targeting signals. Involved in sorting seed storage proteins into vacuoles.; vacuolar sorting receptor homolog 1 (VSR1); FUNCTIONS IN: amino-terminal vacuolar sorting propeptide binding; INVOLVED IN: …	0	0	0	0	223150	279410	0	167520	236580	269310	239220	248370	0	744280	357690	367323	5	3	3	24.9	15.4	15.4	45.859	0.00041719	4.3019	2752700	5	M0Z410;M0Z411;M0Z412	M0Z410;M0Z411;M0Z412
M0UNJ0	29.3.4.3	protein.targeting.secretory pathway.vacuole	(loc_os11g02464.1 : 1084.0) no description available & (at3g52850 : 892.0) Encodes the Vacuolar Sorting Receptor-1 (VSR-1)/Epidermal Growth Factor Receptor-like protein1(VSR-1/ATELP1). Binds vacuolar targeting signals. Involved in sorting seed storage proteins into vacuoles.; vacuolar sorting receptor homolog 1 (VSR1); FUNCTIONS IN: amino-terminal vacuolar sorting propeptide binding; INVOLVED IN:…	1463000	1269300	1204500	1.31227e+06	2025300	3358800	1350400	2.24483e+06	1964000	1860700	1626400	1.81703e+06	3946200	4836600	4613300	4.46537e+06	7	6	5	24.5	20.1	17.6	62.701	0	44.443	25028000	41	M0UNJ0;M0UNJ1;M0UNJ2	M0UNJ0;M0UNJ1;M0UNJ2
M0WNQ6	29.3.4.3	protein.targeting.secretory pathway.vacuole	(loc_os03g21720.1 : 919.0) no description available & (at3g52850 : 763.0) Encodes the Vacuolar Sorting Receptor-1 (VSR-1)/Epidermal Growth Factor Receptor-like protein1(VSR-1/ATELP1). Binds vacuolar targeting signals. Involved in sorting seed storage proteins into vacuoles.; vacuolar sorting receptor homolog 1 (VSR1); FUNCTIONS IN: amino-terminal vacuolar sorting propeptide binding; INVOLVED IN: …	2104100	1934800	2036800	2.02523e+06	1763500	2399400	2177100	2.11333e+06	1960400	1347600	1501700	1.60323e+06	2706500	3913700	3783400	3.46787e+06	8	8	7	26.9	26.9	22.2	59.576	0	64.08	23061000	49	M0WNQ6;M0WNQ8	M0WNQ6;M0WNQ8
B4ESE3	29.3.4.3	protein.targeting.secretory pathway.vacuole	(gnl|cdd|36562 : 623.0) no description available & (loc_os01g37910.1 : 589.0) no description available & (o24325|vpe1_phavu : 551.0) Vacuolar-processing enzyme precursor (EC 3.4.22.-) (VPE) (Legumain-like proteinase) (LLP) - Phaseolus vulgaris (Kidney bean) (French bean) & (at2g25940 : 528.0) Encodes a vacuolar processing enzyme belonging to a novel group of cysteine proteinases that is expressed…	4407500	5246900	5216100	4.95683e+06	4293800	2493100	6319800	4368900	1421600	1710700	1518200	1.55017e+06	0	0	695010	231670	10	10	10	35.9	35.9	35.9	51.573	0	264.7	28370000	61	B4ESE3;M0YQV8;M0YQV6;B4ESE2;M0XEP4	B4ESE3;M0YQV8
M0W6I9	29.3.4.3	protein.targeting.secretory pathway.vacuole	(loc_os07g48229.1 : 714.0) no description available & (at3g52850 : 614.0) Encodes the Vacuolar Sorting Receptor-1 (VSR-1)/Epidermal Growth Factor Receptor-like protein1(VSR-1/ATELP1). Binds vacuolar targeting signals. Involved in sorting seed storage proteins into vacuoles.; vacuolar sorting receptor homolog 1 (VSR1); FUNCTIONS IN: amino-terminal vacuolar sorting propeptide binding; INVOLVED IN: …	2158900	1324900	1041200	1.50833e+06	4177300	9287900	2501100	5322100	6914300	6214000	5602600	6.24363e+06	18723000	19691000	16376000	1.82633e+07	11	11	11	43	43	43	43.792	0	153.25	80678000	86	M0W6I9	M0W6I9
M0VXP7	27.1.19	RNA.processing.ribonucleases	(loc_os07g33240.1 : 107.0) no description available & (at3g20390 : 105.0) endoribonuclease L-PSP family protein; FUNCTIONS IN: endoribonuclease activity; INVOLVED IN: response to cadmium ion; LOCATED IN: thylakoid, mitochondrion, chloroplast, plastid, vacuole; EXPRESSED IN: 27 plant structures; EXPRESSED DURING: 16 growth stages; CONTAINS InterPro DOMAIN/s: Endoribonuclease L-PSP (InterPro:IPR006…	1994800	1405400	1290900	1563700	2047200	2044200	1817800	1.96973e+06	1494800	2474100	2246100	2.07167e+06	1059400	1329500	0	796300	5	5	5	49.2	49.2	49.2	13.659	0	60.741	18442000	46	M0VXP7	M0VXP7
M0YT85	27.1.2	RNA.processing.RNA helicase	(loc_os11g46240.1 : 535.0) no description available & (at3g06480 : 478.0) DEAD box RNA helicase family protein; FUNCTIONS IN: helicase activity, nucleic acid binding, ATP binding, ATP-dependent helicase activity; INVOLVED IN: biological_process unknown; LOCATED IN: vacuole; EXPRESSED IN: 24 plant structures; EXPRESSED DURING: 15 growth stages; CONTAINS InterPro DOMAIN/s: DNA/RNA helicase, DEAD/DE…	0	0	148130	49376.7	0	0	0	0	0	0	0	0	0	0	0	0	3	2	2	5.3	3.8	3.8	75.908	0.0065046	2.1424	508490	2	M0YT85;M0YT86	M0YT85;M0YT86
M0WZG0	27.3.11	RNA.regulation of transcription.C2H2 zinc finger family	(loc_os02g49070.1 : 520.0) no description available & (at4g21160 : 389.0) ADP-ribosylation factor GTPase-activating protein containing zinc finger and C2 domains and a novel PI-3-P-binding protein region. Binds PI-3-P. Highest expression levels in flowering tissue, rosettes and roots. A member of ARF GAP domain (AGD), A thaliana has 15 members, grouped into four classes.; ZAC; FUNCTIONS IN: phosp…	6546900	6103900	5880100	6.17697e+06	5500300	4921500	5587000	5.33627e+06	5538200	5334200	5074500	5.31563e+06	3218000	4260800	3764900	3747900	7	7	7	24.4	24.4	24.4	48.792	0	323.31	54175000	71	M0WZG0;M0WZG1	M0WZG0;M0WZG1
M0Y9I2	27.3.71	RNA.regulation of transcription.SNF7	(gnl|cdd|38440 : 248.0) no description available & (loc_os11g47710.1 : 245.0) no description available & (at2g06530 : 229.0) VPS2.1; CONTAINS InterPro DOMAIN/s: Snf7 (InterPro:IPR005024); BEST Arabidopsis thaliana protein match is: vacuolar protein sorting-associated protein 2.3 (TAIR:AT1G03950.1); Has 2524 Blast hits to 2516 proteins in 271 species: Archae - 17; Bacteria - 20; Metazoa - 1106; Fu…	0	0	124590	41530	0	0	0	0	0	0	0	0	0	0	0	0	1	1	1	4	4	4	24.996	0.009015	1.9591	1599900	2	M0Y9I2	M0Y9I2
M0X6B2	27.3.71	RNA.regulation of transcription.SNF7	(loc_os06g43590.3 : 267.0) no description available & (at1g17730 : 247.0) Encodes an ESCRT-related protein: CHMP1A/AT1G73030; CHMP1B/AT1G17730. CHMP1A and B mediate multivesicular body sorting of auxin carriers and are required for plant development. ESCRT: Endosomal Sorting Complexes Required For Transport machinery; CHMP: Charged Multivesicular Body Protein/Chromatin Modifying Protein.; vacuola…	0	967350	1011000	659450	2084700	926550	1283400	1431550	1222600	1132100	1193700	1182800	1106300	1371400	2244200	1.57397e+06	3	3	3	14.7	14.7	14.7	22.685	0	155.83	12775000	11	M0X6B2	M0X6B2
M0ZAZ3	16.8.2.2	secondary metabolism.flavonoids.chalcones.chalcone isomerase	(gnl|cdd|66148 : 279.0) no description available & (q08704|cfi_maize : 252.0) Chalcone--flavonone isomerase (EC 5.5.1.6) (Chalcone isomerase) - Zea mays (Maize) & (loc_os03g60509.2 : 240.0) no description available & (at3g55120 : 195.0) Catalyzes the conversion of chalcones into flavanones. Required for the accumulation of purple anthocyanins in leaves and stems.; TRANSPARENT TESTA 5 (TT5); FUNCT…	0	432660	480320	304327	599310	624420	505140	576290	445840	929090	821260	732063	0	0	0	0	2	2	2	17.2	17.2	17.2	22.18	0.00043197	4.7926	5026100	7	M0ZAZ3;F2EFM6;M0ZAZ2	M0ZAZ3;F2EFM6;M0ZAZ2
M0YXJ8	16.8.2.1	secondary metabolism.flavonoids.chalcones.naringenin-chalcone synthase	(p26018|chs1_horvu : 791.0) Chalcone synthase 1 (EC 2.3.1.74) (Naringenin-chalcone synthase 1) - Hordeum vulgare (Barley) & (loc_os11g32650.1 : 742.0) no description available & (at5g13930 : 674.0) Encodes chalcone synthase (CHS), a key enzyme involved in the biosynthesis of flavonoids. Required for the accumulation of purple anthocyanins in leaves and stems. Also involved in the regulation of au…	1044300	1388500	910970	1114590	1017900	818450	0	612117	1063200	1242100	1557200	1287500	0	0	0	0	4	4	4	25.6	25.6	25.6	43.479	0	6.8269	8999700	10	M0YXJ8;M0XYW3;M0Z919;M0Z920;F2CYQ0	M0YXJ8;M0XYW3;M0Z919;M0Z920
F2EAU2	30.5	signalling.G-proteins	(p49104|rab2b_maize : 385.0) Ras-related protein Rab-2-B - Zea mays (Maize) & (loc_os02g37420.1 : 382.0) no description available & (at4g17170 : 374.0) member of RAB gene family; RAB GTPase homolog B1C (RABB1C); FUNCTIONS IN: GTP binding, GTPase activity; INVOLVED IN: ER to Golgi vesicle-mediated transport, pollen sperm cell differentiation, cell growth; LOCATED IN: plasma membrane, vacuole, memb…	0	0	0	0	0	405930	0	135310	0	0	550390	183463	1400800	1598500	1671800	1.55703e+06	4	4	4	25.7	25.7	25.7	22.934	0	19.489	6193800	10	F2EAU2;F2DE60	F2EAU2;F2DE60
M0YMX2	30.5	signalling.G-proteins	(p40393|ric2_orysa : 395.0) Ras-related protein RIC2 - Oryza sativa (Rice) & (loc_os06g35814.1 : 395.0) no description available & (at1g16920 : 354.0) small GTP-binding protein (Rab11)similar to YPT3/RAB11 proteins in yeast and mammals, respectively. YPT3/RAB11 is involved in intracellular protein trafficking.; RAB GTPase homolog A1B (RABA1b); FUNCTIONS IN: GTP binding; INVOLVED IN: intracellular…	1007400	1565200	1071800	1214800	1257200	1497900	1217700	1.32427e+06	1401300	1428500	1259600	1.36313e+06	2129400	1955800	1638300	1.90783e+06	4	4	4	19.4	19.4	19.4	23.938	0	11.298	15003000	33	M0YMX2;M0X7J3;F2DHV2;M0YMX1;M0WUJ3;M0UIU8;M0YG95;M0W8Z3	M0YMX2;M0X7J3;F2DHV2;M0YMX1;M0WUJ3
F2CUP5	30.5	signalling.G-proteins	(loc_os01g08450.1 : 373.0) no description available & (q05737|yptm2_maize : 372.0) GTP-binding protein YPTM2 - Zea mays (Maize) & (at1g02130 : 368.0) Belongs to the Rab1 GTPase subfamily. This small GTP-binding protein is required in ER to Golgi transportation.; RAS 5 (RA-5); FUNCTIONS IN: GTP binding; INVOLVED IN: response to cadmium ion, ER to Golgi vesicle-mediated transport; LOCATED IN: plasm…	1392800	1961800	1710300	1688300	2132000	2377200	2116400	2.20853e+06	2110100	2320800	2089500	2.17347e+06	4014100	4276000	2923500	3.73787e+06	5	5	4	35.5	35.5	30	22.686	0	23.639	25815000	38	F2CUP5;M0VFI2;M0X775	F2CUP5
M0X093	20.2.1	stress.abiotic.heat	(gnl|cdd|35323 : 1067.0) no description available & (o24581|bip3_maize : 1024.0) Luminal-binding protein 3 precursor (BiP3) - Zea mays (Maize) & (loc_os02g02410.1 : 1006.0) no description available & (at5g28540 : 991.0) Encodes the luminal binding protein BiP, an ER-localized member of the HSP70 family. BiP is composed of an N-terminal ATP binding domain and a C-terminal domain that binds to hydr…	165480000	170560000	172640000	169560000	169720000	188260000	182320000	180100000	171470000	168800000	175640000	171970000	191380000	191670000	200450000	194500000	30	30	24	52.5	52.5	47.5	73.145	0	323.31	1885900000	555	M0X093;M0X094	M0X093;M0X094
M0W925	20.1	stress.biotic	(loc_os06g51060.1 : 120.0) no description available & (p24626|chi1_orysa : 119.0) Basic endochitinase 1 precursor (EC 3.2.1.14) - Oryza sativa (Rice) & (gnl|cdd|84590 : 115.0) no description available & (at3g12500 : 105.0) encodes a basic chitinase involved in ethylene/jasmonic acid mediated signalling pathway during systemic acquired resistance based on expression analyses.; basic chitinase (HCH…	4376300	4338000	2438000	3.71743e+06	338580	2954700	4076600	2.45663e+06	0	2254600	1879400	1378000	0	0	0	0	1	1	1	18.2	18.2	18.2	14.988	0	11.588	20488000	18	M0W925	M0W925
M0YP15	20.1	stress.biotic	(gnl|cdd|84590 : 372.0) no description available & (q9frv1|chia_secce : 363.0) Basic endochitinase A precursor (EC 3.2.1.14) (Rye seed chitinase-a) (RSC-a) - Secale cereale (Rye) & (loc_os05g33130.1 : 358.0) no description available & (at3g12500 : 347.0) encodes a basic chitinase involved in ethylene/jasmonic acid mediated signalling pathway during systemic acquired resistance based on expression…	291040	0	308690	199910	196380	206290	0	134223	875600	406540	281100	521080	1294600	1975200	2623000	1.96427e+06	4	3	3	25.8	20.1	20.1	35.099	0	32.463	7182600	14	M0YP15	M0YP15
M0Z2Q9	20.1	stress.biotic	(q9frv0|chic_secce : 295.0) Basic endochitinase C precursor (EC 3.2.1.14) (Rye seed chitinase-c) (RSC-c) - Secale cereale (Rye) & (loc_os05g33140.1 : 289.0) no description available & (gnl|cdd|84590 : 289.0) no description available & (at3g12500 : 273.0) encodes a basic chitinase involved in ethylene/jasmonic acid mediated signalling pathway during systemic acquired resistance based on expression…	12770000	14493000	14351000	1.38713e+07	9049400	8445700	9161000	8.88537e+06	7475300	6200700	6955400	6.87713e+06	2463200	2058800	1867800	2.12993e+06	5	5	5	44.8	44.8	44.8	19.988	0	172.8	78570000	77	M0Z2Q9;M0Z2Q8	M0Z2Q9;M0Z2Q8
F2DJR4	20.1	stress.biotic	(loc_os10g39680.1 : 377.0) no description available & (gnl|cdd|84590 : 311.0) no description available & (p17514|chiq_tobac : 305.0) Acidic endochitinase Q precursor (EC 3.2.1.14) (Pathogenesis-related protein Q) (PR-Q) - Nicotiana tabacum (Common tobacco) & (at3g12500 : 273.0) encodes a basic chitinase involved in ethylene/jasmonic acid mediated signalling pathway during systemic acquired resist…	377360	596410	805190	592987	364540	389700	0	251413	478460	422630	449680	450257	0	0	747300	249100	6	2	2	40.6	14.5	14.5	27.052	0	7.0211	4231600	8	F2DJR4	F2DJR4
M0V0B4	20.1	stress.biotic	(q9frv0|chic_secce : 312.0) Basic endochitinase C precursor (EC 3.2.1.14) (Rye seed chitinase-c) (RSC-c) - Secale cereale (Rye) & (loc_os06g51060.1 : 296.0) no description available & (gnl|cdd|84590 : 294.0) no description available & (at3g12500 : 272.0) encodes a basic chitinase involved in ethylene/jasmonic acid mediated signalling pathway during systemic acquired resistance based on expression…	1359400	1750300	1683300	1.59767e+06	1703200	2678000	1238000	1.87307e+06	3134300	2536900	4157900	3.27637e+06	10184000	6751000	14314000	1.04163e+07	7	7	6	54.5	54.5	43.8	19.096	0	134.01	42476000	59	M0V0B4;M0VPJ5	M0V0B4
M0YD01	20.1	stress.biotic	(p23951|chi2_horvu : 465.0) 26 kDa endochitinase 2 precursor (EC 3.2.1.14) (CHI-26) - Hordeum vulgare (Barley) & (gnl|cdd|84590 : 405.0) no description available & (loc_os06g51060.1 : 385.0) no description available & (at3g12500 : 380.0) encodes a basic chitinase involved in ethylene/jasmonic acid mediated signalling pathway during systemic acquired resistance based on expression analyses.; basic…	0	0	0	0	0	312170	0	104057	0	287940	0	95980	7661700	3615600	1960800	4412700	7	6	6	44	38	38	28.247	0	103.23	10290000	18	M0YD01	M0YD01
D2CVR3	20.1	stress.biotic	(loc_os10g39680.1 : 385.0) no description available & (gnl|cdd|84590 : 318.0) no description available & (p17514|chiq_tobac : 305.0) Acidic endochitinase Q precursor (EC 3.2.1.14) (Pathogenesis-related protein Q) (PR-Q) - Nicotiana tabacum (Common tobacco) & (at3g12500 : 278.0) encodes a basic chitinase involved in ethylene/jasmonic acid mediated signalling pathway during systemic acquired resist…	1145400	2006400	2375200	1.84233e+06	1887200	2264500	1149300	1767000	3251800	2927700	3590200	3.25657e+06	7677200	8018400	13505000	9.73353e+06	8	8	4	51.6	51.6	25	26.601	0	323.31	41409000	52	D2CVR3;M0Y3A2	D2CVR3
M0YCY4	20.1	stress.biotic	(q9frv1|chia_secce : 350.0) Basic endochitinase A precursor (EC 3.2.1.14) (Rye seed chitinase-a) (RSC-a) - Secale cereale (Rye) & (gnl|cdd|84590 : 293.0) no description available & (loc_os05g33140.1 : 292.0) no description available & (at3g12500 : 278.0) encodes a basic chitinase involved in ethylene/jasmonic acid mediated signalling pathway during systemic acquired resistance based on expression…	0	0	0	0	33598	1650800	0	561466	386170	297310	508080	397187	63004000	65986000	64184000	6.43913e+07	8	8	7	58.8	58.8	49.7	19.111	0	137.69	147610000	50	M0YCY4	M0YCY4
M0VVR3	19.99	tetrapyrrole synthesis.unspecified	(loc_os01g13420.1 : 254.0) no description available & (gnl|cdd|68407 : 145.0) no description available & (at1g17100 : 97.8) SOUL heme-binding family protein; FUNCTIONS IN: binding; INVOLVED IN: biological_process unknown; LOCATED IN: plasma membrane, vacuole; EXPRESSED IN: 24 plant structures; EXPRESSED DURING: 14 growth stages; CONTAINS InterPro DOMAIN/s: SOUL haem-binding protein (InterPro:IPR0…	270700	0	0	90233.3	414000	0	0	138000	0	654520	0	218173	0	0	0	0	2	2	2	17.3	17.3	17.3	15.352	0	6.0874	2665700	4	M0VVR3;M0VVR4	M0VVR3;M0VVR4
F2CRQ8	19.99	tetrapyrrole synthesis.unspecified	(loc_os01g11230.1 : 313.0) no description available & (at1g17100 : 240.0) SOUL heme-binding family protein; FUNCTIONS IN: binding; INVOLVED IN: biological_process unknown; LOCATED IN: plasma membrane, vacuole; EXPRESSED IN: 24 plant structures; EXPRESSED DURING: 14 growth stages; CONTAINS InterPro DOMAIN/s: SOUL haem-binding protein (InterPro:IPR006917); BEST Arabidopsis thaliana protein match is…	975850	978480	1021100	991810	1534200	1425200	888770	1.28272e+06	2225600	2105800	2305300	2.21223e+06	1080600	1320900	1733400	1378300	9	9	9	51.8	51.8	51.8	23.932	0	44.425	16144000	35	F2CRQ8	F2CRQ8
M0XQQ8	34.3	transport.H+ transporting pyrophosphatase	(loc_os02g33490.1 : 1037.0) no description available & (at1g16780 : 995.0) Encodes a type II H+-PPases that localizes to and function as a proton pump of the Golgi apparatus in most tissues except for mature leaves.; VHP2;2; FUNCTIONS IN: inorganic diphosphatase activity, hydrogen-translocating pyrophosphatase activity; INVOLVED IN: proton transport; LOCATED IN: Golgi apparatus, vacuole; EXPRESSE…	0	0	0	0	0	0	0	0	0	291650	0	97216.7	0	0	0	0	2	2	2	6.7	6.7	6.7	65.711	0.0032212	2.5173	3140700	6	M0XQQ8;M0XQQ9;F2DJ62;M0XQQ6	M0XQQ8;M0XQQ9;F2DJ62;M0XQQ6
M0Y108	34.3	transport.H+ transporting pyrophosphatase	(loc_os06g43660.1 : 1118.0) no description available & (at1g15690 : 1068.0) Encodes a H(+)-translocating (pyrophosphate-energized) inorganic pyrophosphatase (H(+)-PPase; EC 3.6.1.1) located in the vacuolar membrane. Expression is found in all tissues examined, including meristems and floral organ primordium. Expression is particularly enhanced in pollen, and is repressed by light. Over expression…	0	0	0	0	538710	0	0	179570	903060	1043900	0	648987	1519100	3248800	1233300	2000400	6	3	3	12.7	7	7	69.455	0	11.734	9497900	9	M0Y108;M0Y107;M0VZY2;M0VSW7;M0Y109;M0VSW6	M0Y108;M0Y107;M0VZY2;M0VSW7;M0Y109
M0YQT9	34.3	transport.H+ transporting pyrophosphatase	(loc_os06g43660.3 : 750.0) no description available & (at1g15690 : 749.0) Encodes a H(+)-translocating (pyrophosphate-energized) inorganic pyrophosphatase (H(+)-PPase; EC 3.6.1.1) located in the vacuolar membrane. Expression is found in all tissues examined, including meristems and floral organ primordium. Expression is particularly enhanced in pollen, and is repressed by light. Over expression a…	252620	0	401960	218193	356670	1281600	288790	642353	1270100	629680	494530	798103	1656500	3028700	1959300	2.21483e+06	6	6	3	13.7	13.7	6.7	57.406	0	17.361	10083000	22	M0YQT9;M0YQU1	M0YQT9;M0YQU1
M0WG90	34.19.2	transport.Major Intrinsic Proteins.TIP	(q9fwv6|tip31_orysa : 181.0) Probable aquaporin TIP3.1 (Tonoplast intrinsic protein 3.1) (OsTIP3.1) - Oryza sativa (Rice) & (loc_os10g35050.1 : 181.0) no description available & (at1g73190 : 151.0) Moves to the Protein Storage Vacuole in a Golgi independent manner; TIP3;1; FUNCTIONS IN: water channel activity; INVOLVED IN: autophagy, transport; LOCATED IN: plant-type vacuole membrane, protein sto…	0	0	0	0	0	0	0	0	0	0	0	0	0	0	1418100	472700	1	1	1	9.3	9.3	9.3	11.584	0.0031892	2.436	3759100	3	M0WG90;D2KZ45	M0WG90;D2KZ45
M0UJI9	34.99	transport.misc	(loc_os08g34150.1 : 275.0) no description available & (at5g58070 : 227.0) Encodes a temperature-induced lipocalin TIL1. Involved in thermotolerance. Peripherally associated with plasma membrane.; temperature-induced lipocalin (TIL); FUNCTIONS IN: binding, transporter activity; INVOLVED IN: transport, response to cold, response to light stimulus, response to heat; LOCATED IN: mitochondrion, endopl…	2048400	2558400	2032700	2.21317e+06	2086900	2845300	2025100	2319100	2978000	2727000	2741300	2.81543e+06	3370800	4008100	3842400	3.74043e+06	5	5	5	24.7	24.7	24.7	20.916	0	24.58	28701000	42	M0UJI9	M0UJI9
M0UEQ6	34.99	transport.misc	(loc_os02g50360.1 : 977.0) no description available & (at3g52640 : 667.0) Zn-dependent exopeptidases superfamily protein; INVOLVED IN: protein processing; LOCATED IN: plasma membrane, vacuole; EXPRESSED IN: 24 plant structures; EXPRESSED DURING: 13 growth stages; CONTAINS InterPro DOMAIN/s: Nicastrin (InterPro:IPR008710); Has 35333 Blast hits to 34131 proteins in 2444 species: Archae - 798; Bacte…	957090	1172200	1113300	1.08086e+06	795790	813860	805900	805183	671680	588220	582730	614210	727310	786440	657770	723840	6	6	6	17.5	17.5	17.5	71.46	0	57.722	8044100	30	M0UEQ6;M0UEQ5	M0UEQ6;M0UEQ5
M0XFC8	34.1	transport.p- and v-ATPases	(q40002|vata_horvu : 1191.0) Vacuolar ATP synthase catalytic subunit A (EC 3.6.3.14) (V-ATPase subunit A) (Vacuolar proton pump subunit alpha) (V-ATPase 69 kDa subunit) (Fragment) - Hordeum vulgare (Barley) & (loc_os06g45120.1 : 1141.0) no description available & (at1g78900 : 1100.0) Encodes catalytic subunit A of the vacuolar ATP synthase. Mutants are devoid of vacuolar ATPase activity as subuni…	7955200	5736000	5605700	6432300	5997300	6072500	7105200	6.39167e+06	3972800	4896200	4371700	4.41357e+06	5234100	5380700	4172500	4929100	15	15	15	40.4	40.4	40.4	64.68	0	181.81	56962000	129	M0XFC8;M0XFC6;M0XFC7	M0XFC8;M0XFC6;M0XFC7
F2CT57	34.1.1	transport.p- and v-ATPases.H+-transporting two-sector ATPase	(loc_os01g46980.1 : 325.0) no description available & (q40272|vate_mescr : 289.0) Vacuolar ATP synthase subunit E (EC 3.6.3.14) (V-ATPase E subunit) (Vacuolar proton pump E subunit) - Mesembryanthemum crystallinum (Common ice plant) & (at4g11150 : 288.0) Encodes a vacuolar H+-ATPase subunit E isoform 1 which is required for Golgi organization and vacuole function in embryogenesis.; vacuolar ATP s…	14839000	14096000	16113000	15016000	9825300	6312800	13053000	9.73037e+06	8784100	6357700	6072500	7.07143e+06	4025900	4682700	5544700	4751100	11	11	11	62.1	62.1	62.1	26.261	0	130.82	89163000	110	F2CT57;M0Y7W5	F2CT57
F2DCK0	34.1.1.1	transport.p- and v-ATPases.H+-transporting two-sector ATPase.subunit B	(q40078|vatb1_horvu : 976.0) Vacuolar ATP synthase subunit B isoform 1 (EC 3.6.3.14) (V-ATPase B subunit 1) (Vacuolar proton pump B subunit 1) - Hordeum vulgare (Barley) & (loc_os06g37180.1 : 953.0) no description available & (at4g38510 : 925.0) ATPase, V1 complex, subunit B protein; FUNCTIONS IN: hydrogen ion transporting ATP synthase activity, rotational mechanism, hydrolase activity, acting on…	16011000	13807000	13263000	1.43603e+07	12332000	11948000	18413000	14231000	10877000	12633000	9774000	1.10947e+07	8842400	11809000	9766200	10139200	20	20	2	62.7	62.7	9.2	54.026	0	323.31	131460000	167	F2DCK0;M0UVR8;M0UVR9;M0UVS0	F2DCK0;M0UVR8;M0UVR9;M0UVS0
M0VFP2	34.1.1.3	transport.p- and v-ATPases.H+-transporting two-sector ATPase.subunit D	(loc_os04g55040.2 : 215.0) no description available & (at3g58730 : 192.0) vacuolar ATP synthase subunit D (VATD) / V-ATPase D subunit / vacuolar proton pump D subunit (VATPD); FUNCTIONS IN: ATPase activity, coupled to transmembrane movement of substances, proton-transporting ATPase activity, rotational mechanism; INVOLVED IN: ATP synthesis coupled proton transport; LOCATED IN: vacuolar membrane, …	606720	620360	439540	555540	443540	448670	636670	509627	0	523440	591470	371637	0	0	0	0	2	2	2	18.3	18.3	18.3	14.783	0.00042283	4.4651	4716400	12	M0VFP2;M0VFP4;M0VFP5	M0VFP2;M0VFP4;M0VFP5
M0XEY9	13	amino acid metabolism	(loc_os12g05650.1 : 413.0) no description available & (at5g04740 : 319.0) ACT domain-containing protein; FUNCTIONS IN: amino acid binding; INVOLVED IN: metabolic process; LOCATED IN: chloroplast thylakoid membrane; EXPRESSED IN: 22 plant structures; EXPRESSED DURING: 13 growth stages; CONTAINS InterPro DOMAIN/s: Amino acid-binding ACT (InterPro:IPR002912); BEST Arabidopsis thaliana protein match …	2572400	3160700	2944900	2.89267e+06	2843900	2866000	2893900	2.86793e+06	5036100	3998700	4368300	4467700	3340300	2997600	2268900	2.86893e+06	8	8	8	45.7	45.7	45.7	29.166	0	210.28	35346000	71	M0XEY9	M0XEY9
M0WX93	13.2.6.2	amino acid metabolism.degradation.aromatic aa.tyrosine	(loc_os02g20360.1 : 656.0) no description available & (gnl|cdd|35480 : 539.0) no description available & (at5g53970 : 434.0) encodes tyrosine aminotransferase which is strongly induced upon aging and coronatine treatment; Tyrosine transaminase family protein; CONTAINS InterPro DOMAIN/s: 1-aminocyclopropane-1-carboxylate synthase (InterPro:IPR001176), Aminotransferase, class I/classII (InterPro:IP…	0	0	141520	47173.3	0	0	0	0	0	0	0	0	0	0	0	0	1	1	1	3.1	3.1	3.1	57.987	0.00041356	4.1606	716080	1	M0WX93	M0WX93
M0XKM9	13.2.6.2	amino acid metabolism.degradation.aromatic aa.tyrosine	(loc_os02g10310.1 : 794.0) no description available & (at1g12050 : 647.0) fumarylacetoacetase, putative; FUNCTIONS IN: fumarylacetoacetase activity, catalytic activity; INVOLVED IN: aromatic amino acid family metabolic process, metabolic process; LOCATED IN: cellular_component unknown; EXPRESSED IN: 23 plant structures; EXPRESSED DURING: 13 growth stages; CONTAINS InterPro DOMAIN/s: Fumarylacetoa…	727760	826560	874720	809680	919910	1296400	792950	1.00309e+06	1592300	1515400	1681400	1.59637e+06	1072700	1341200	1468900	1.29427e+06	6	6	6	22.5	22.5	22.5	46.825	0	15.15	12950000	41	M0XKM9	M0XKM9
M0W0K7	13.2.3.1.1	amino acid metabolism.degradation.aspartate family.asparagine.L-asparaginase	(loc_os04g55710.1 : 98.6) no description available & (at3g16150 : 87.8) N-terminal nucleophile aminohydrolases (Ntn hydrolases) superfamily protein; CONTAINS InterPro DOMAIN/s: Peptidase T2, asparaginase 2 (InterPro:IPR000246); BEST Arabidopsis thaliana protein match is: N-terminal nucleophile aminohydrolases (Ntn hydrolases) superfamily protein (TAIR:AT5G08100.1); Has 3285 Blast hits to 3219 pro…	0	0	66012	22004	0	0	0	0	0	0	0	0	0	0	0	0	1	1	1	22.6	22.6	22.6	6.4382	0	6.1661	1009900	2	M0W0K7	M0W0K7
M0X8I3	13.2.3.1.1	amino acid metabolism.degradation.aspartate family.asparagine.L-asparaginase	(gnl|cdd|85245 : 356.0) no description available & (q9zsd6|aspg_luplu : 327.0) L-asparaginase precursor (EC 3.5.1.1) (L-asparagine amidohydrolase) [Contains: L-asparaginase subunit alpha; L-asparaginase subunit beta] - Lupinus luteus (European yellow lupin) & (loc_os03g40070.1 : 327.0) no description available & (at5g08100 : 317.0) N-terminal nucleophile aminohydrolases (Ntn hydrolases) superfami…	8987800	11752000	11650000	10796600	6273300	4139100	8656200	6356200	5274800	5676100	5638000	5.52963e+06	223160	597060	700070	506763	9	9	9	47.8	47.8	47.8	33.572	0	98.142	58385000	90	M0X8I3;M0X8I4;M0X8I6	M0X8I3;M0X8I4
M0W5N9	13.2.3.5	amino acid metabolism.degradation.aspartate family.lysine	(loc_os02g54254.1 : 754.0) no description available & (at4g33150 : 513.0) lysine-ketoglutarate reductase/saccharopine dehydrogenase bifunctional enzyme; CONTAINS InterPro DOMAIN/s: Saccharopine dehydrogenase / Homospermidine synthase (InterPro:IPR005097); Has 1125 Blast hits to 1121 proteins in 331 species: Archae - 40; Bacteria - 296; Metazoa - 110; Fungi - 190; Plants - 55; Viruses - 0; Other E…	0	0	0	0	307890	551840	0	286577	415830	394040	375690	395187	0	466370	482220	316197	5	5	5	11.6	11.6	11.6	52.248	0	8.9028	3143600	8	M0W5N9;M0W5N8;M0W5P3;M0W5P1;M0W5P0;M0W5P4;M0W5P8;M0W5P5;M0W5P6;M0W5N7;M0W5P2	M0W5N9;M0W5N8;M0W5P3;M0W5P1;M0W5P0
M0UKH8	13.2.3.4	amino acid metabolism.degradation.aspartate family.methionine	(loc_os01g49330.1 : 422.0) no description available & (at1g66520 : 337.0) pigment defective 194 (pde194); FUNCTIONS IN: hydroxymethyl-, formyl- and related transferase activity, formyltetrahydrofolate deformylase activity, catalytic activity; INVOLVED IN: purine ribonucleotide biosynthetic process, biosynthetic process; EXPRESSED IN: 21 plant structures; EXPRESSED DURING: 13 growth stages; CONTAI…	258580	289530	0	182703	211730	735380	235670	394260	0	0	401600	133867	0	0	0	0	2	2	2	10.5	10.5	10.5	29.12	0.00044326	5.2962	2373700	7	M0UKH8;M0UKH9	M0UKH8;M0UKH9
M0YVB9	13.2.3.4	amino acid metabolism.degradation.aspartate family.methionine	(p32112|sahh_wheat : 558.0) Adenosylhomocysteinase (EC 3.3.1.1) (S-adenosyl-L-homocysteine hydrolase) (AdoHcyase) - Triticum aestivum (Wheat) & (loc_os11g26850.2 : 544.0) no description available & (at4g13940 : 541.0) Encodes a S-adenosyl-L-homocysteine hydrolase required for DNA methylation-dependent gene silencing.; HOMOLOGY-DEPENDENT GENE SILENCING 1 (HOG1); FUNCTIONS IN: adenosylhomocysteinas…	1504700	2788300	2530900	2.27463e+06	1174800	1033800	1977300	1395300	1557000	1320200	1150000	1342400	1093700	856620	918160	956160	7	4	4	24.4	14.1	14.1	29.585	0	15.691	14565000	25	M0YVB9	M0YVB9
M0XTK2	13.2.4.5	amino acid metabolism.degradation.branched chain group.isoleucine	(loc_os01g02020.1 : 618.0) no description available & (at5g47720 : 543.0) Thiolase family protein; FUNCTIONS IN: transferase activity, transferring acyl groups other than amino-acyl groups, acetyl-CoA C-acetyltransferase activity, catalytic activity; INVOLVED IN: metabolic process; LOCATED IN: cellular_component unknown; EXPRESSED IN: 19 plant structures; EXPRESSED DURING: 10 growth stages; CONTA…	3745600	3643100	3278800	3.55583e+06	3036000	3427900	2866400	3110100	3646600	3170000	3371000	3.39587e+06	2378700	2433400	2253600	2.35523e+06	12	12	12	46.5	46.5	46.5	43.06	0	73.138	32667000	95	M0XTK2;M0XTK1	M0XTK2;M0XTK1
M0UXX1	13.2.4.5	amino acid metabolism.degradation.branched chain group.isoleucine	(loc_os09g07830.2 : 573.0) no description available & (at5g48230 : 521.0) acetoacetyl-CoA thiolase 2 (ACAT2); FUNCTIONS IN: transferase activity, transferring acyl groups other than amino-acyl groups, acetyl-CoA C-acetyltransferase activity, catalytic activity; INVOLVED IN: embryo development ending in seed dormancy; LOCATED IN: peroxisome, plasma membrane; EXPRESSED IN: 24 plant structures; EXPR…	56704000	62532000	64201000	6.11457e+07	50691000	42008000	56604000	4.97677e+07	48260000	42424000	44838000	45174000	27509000	24626000	25715000	25950000	20	20	20	76.4	76.4	76.4	38.104	0	323.31	468270000	348	M0UXX1;M0UXX0;M0UXX2	M0UXX1;M0UXX0
M0V9A6	13.2.4.4	amino acid metabolism.degradation.branched chain group.leucine	(loc_os01g16350.1 : 523.0) no description available & (gnl|cdd|37579 : 468.0) no description available & (at2g26800 : 454.0) Aldolase superfamily protein; FUNCTIONS IN: hydroxymethylglutaryl-CoA lyase activity, catalytic activity; INVOLVED IN: leucine metabolic process, metabolic process; LOCATED IN: mitochondrion; EXPRESSED IN: 25 plant structures; EXPRESSED DURING: 15 growth stages; CONTAINS In…	0	0	0	0	0	0	0	0	0	0	117640	39213.3	0	0	0	0	1	1	1	3.5	3.5	3.5	45.382	0.0038651	2.3879	539500	1	M0V9A6;M0V9A5;M0V9A4	M0V9A6;M0V9A5;M0V9A4
M0YJU4	13.2.4.4	amino acid metabolism.degradation.branched chain group.leucine	(loc_os05g03480.3 : 648.0) no description available & (gnl|cdd|29656 : 601.0) no description available & (q9fs88|ivd1_soltu : 599.0) Isovaleryl-CoA dehydrogenase 1, mitochondrial precursor (EC 1.3.99.10) (IVD 1) - Solanum tuberosum (Potato) & (at3g45300 : 598.0) Encodes isovaleryl-coenzyme a dehydrogenase. Mutants have increases in 12 seed free amino acids, accumulation of seed homomethionine and…	794620	813260	799130	802337	668220	1052000	522340	747520	1229000	983740	722090	978277	1640600	1821000	1550300	1.67063e+06	6	6	6	26.4	26.4	26.4	36.581	0	43.163	10941000	24	M0YJU4	M0YJU4
M0VBJ1	13.2.4.1	amino acid metabolism.degradation.branched chain group.shared	(loc_os07g07470.1 : 357.0) no description available & (at1g55510 : 327.0) branched-chain alpha-keto acid decarboxylase E1 beta; branched-chain alpha-keto acid decarboxylase E1 beta subunit (BCDH BETA1); FUNCTIONS IN: 3-methyl-2-oxobutanoate dehydrogenase (2-methylpropanoyl-transferring) activity, catalytic activity; INVOLVED IN: metabolic process; EXPRESSED IN: 24 plant structures; EXPRESSED DURI…	0	0	0	0	0	0	0	0	0	0	0	0	0	0	149650	49883.3	1	1	1	10.3	10.3	10.3	20.25	0.00077791	3.4085	652170	1	M0VBJ1	M0VBJ1
M0WXM3	13.2.4.1	amino acid metabolism.degradation.branched chain group.shared	(loc_os01g21160.1 : 560.0) no description available & (gnl|cdd|35778 : 392.0) no description available & (at3g06850 : 386.0) dihydrolipoamide branched chain acyltransferase; BCE2; FUNCTIONS IN: acetyltransferase activity, dihydrolipoamide branched chain acyltransferase activity, alpha-ketoacid dehydrogenase activity, zinc ion binding; INVOLVED IN: response to light stimulus, response to sucrose s…	0	139410	112020	83810	0	536840	0	178947	0	175280	227030	134103	255250	0	0	85083.3	1	1	1	5.2	5.2	5.2	37.782	0	8.058	1951600	9	M0WXM3	M0WXM3
M0VVN5	13.2.4.1	amino acid metabolism.degradation.branched chain group.shared	(loc_os02g57260.1 : 246.0) no description available & (at2g33150 : 234.0) Encodes an organellar (peroxisome, glyoxysome) 3-ketoacyl-CoA thiolase, involved in fatty acid b-oxidation during germination and subsequent seedling growth. Mutants have defects in glyoxysomal fatty acid beta-oxidation. EC2.3.1.16 thiolase.; peroxisomal 3-ketoacyl-CoA thiolase 3 (PKT3); FUNCTIONS IN: acetyl-CoA C-acyltrans…	6299900	8261400	8828700	7.79667e+06	8520400	7454300	9437400	8470700	8793600	6425400	6290000	7.16967e+06	5401400	7462400	6817400	6560400	5	5	5	68.7	68.7	68.7	13.892	0	115.73	78601000	70	M0VVN5	M0VVN5
M0Z8N6	13.2.4.1	amino acid metabolism.degradation.branched chain group.shared	(loc_os10g31950.1 : 456.0) no description available & (gnl|cdd|36603 : 442.0) no description available & (at2g33150 : 393.0) Encodes an organellar (peroxisome, glyoxysome) 3-ketoacyl-CoA thiolase, involved in fatty acid b-oxidation during germination and subsequent seedling growth. Mutants have defects in glyoxysomal fatty acid beta-oxidation. EC2.3.1.16 thiolase.; peroxisomal 3-ketoacyl-CoA thio…	11564000	15419000	16618000	1.45337e+07	10783000	8590700	15340000	1.15712e+07	10782000	8314700	9083500	9393400	4424800	4237500	4091800	4.25137e+06	10	10	10	51.8	51.8	51.8	32.101	0	107.41	105350000	129	M0Z8N6	M0Z8N6
F2DFA7	13.2.4.3	amino acid metabolism.degradation.branched chain group.valine	(loc_os06g46372.1 : 533.0) no description available & (at4g20930 : 419.0) 6-phosphogluconate dehydrogenase family protein; FUNCTIONS IN: in 7 functions; INVOLVED IN: oxidation reduction, pentose-phosphate shunt, valine metabolic process, valine catabolic process, metabolic process; EXPRESSED IN: 22 plant structures; EXPRESSED DURING: 13 growth stages; CONTAINS InterPro DOMAIN/s: 6-phosphogluconat…	435230	367240	560780	454417	602220	1660400	469890	910837	1102800	1360700	1043900	1.16913e+06	1956500	2100000	2049400	2035300	6	6	6	30.6	30.6	30.6	37.454	0	73.163	11969000	28	F2DFA7;M0ZAK1;M0ZAK3;M0ZAJ9;M0ZAK2	F2DFA7;M0ZAK1
M0WVK2	13.2.4.3	amino acid metabolism.degradation.branched chain group.valine	(loc_os07g09060.1 : 919.0) no description available & (at2g14170 : 734.0) Arabidopsis thaliana methylmalonate-semialdehyde dehydrogenase; aldehyde dehydrogenase 6B2 (ALDH6B2); CONTAINS InterPro DOMAIN/s: Aldehyde/histidinol dehydrogenase (InterPro:IPR016161), Aldehyde dehydrogenase (InterPro:IPR015590), Aldehyde dehydrogenase, N-terminal (InterPro:IPR016162), Aldehyde dehydrogenase, conserved sit…	6877600	6027800	5531500	6.14563e+06	9714800	12785000	7029500	9843100	13224000	13099000	12890000	13071000	12840000	16332000	15545000	1.49057e+07	17	17	17	50.6	50.6	50.6	57.322	0	207.44	118790000	177	M0WVK2	M0WVK2
M0Z7I8	13.2.2.3	amino acid metabolism.degradation.glutamate family.arginine	(loc_os05g49050.1 : 254.0) no description available & (at2g34470 : 243.0) Encodes a urease accessory protein which is essential for the activation of plant urease.; urease accessory protein G (UREG); FUNCTIONS IN: nickel ion binding, nucleotide binding, metal ion binding, ATP binding; INVOLVED IN: nitrogen compound metabolic process, positive regulation of metalloenzyme activity; LOCATED IN: memb…	237350	237970	297230	257517	221600	349740	255410	275583	0	327280	316320	214533	0	285690	353950	213213	2	2	2	21.8	21.8	21.8	14.459	0.0029218	2.7099	2840800	4	M0Z7I8	M0Z7I8
M0W4J6	13.2.2.3	amino acid metabolism.degradation.glutamate family.arginine	(loc_os01g71990.1 : 344.0) no description available & (p17817|p5cr_soybn : 280.0) Pyrroline-5-carboxylate reductase (EC 1.5.1.2) (P5CR) (P5C reductase) - Glycine max (Soybean) & (at5g14800 : 263.0) Delta 1-pyrroline-5-carboxylate reductase, catalyzes the final step in proline biosynthesis from glutamate and ornithine.In situ hybridization indicated that under normal growth conditions, the highest…	375400	275820	325780	325667	407720	382530	360470	383573	0	325960	329960	218640	0	0	339130	113043	3	3	3	13.1	13.1	13.1	25.455	0.00044863	5.5028	3184300	6	M0W4J6	M0W4J6
M0VPQ3	13.2.2.3	amino acid metabolism.degradation.glutamate family.arginine	(loc_os03g44150.1 : 582.0) no description available & (at5g46180 : 478.0) Encodes an ornithine delta-aminotransferase that is transcriptionally up-regulated in young seedlings and in response to salt stress. It is unlikely to play a role in salt-stress-induced proline accumulation, however, it appears to participate in arginine and ornithine catabolism.; ornithine-delta-aminotransferase (DELTA-OA…	1885600	2000500	1933900	1940000	1747800	2522000	1831000	2033600	2120800	1921500	1888000	1.97677e+06	1775800	2414800	2495500	2228700	8	8	8	40.4	40.4	40.4	33.752	0	26.037	21649000	54	M0VPQ3;M0VPQ4	M0VPQ3;M0VPQ4
M0Y5U6	13.2.2.3	amino acid metabolism.degradation.glutamate family.arginine	(loc_os04g01590.1 : 615.0) no description available & (at4g08900 : 583.0) Encodes an arginase, likely to be involved in polyamine biosynthesis in pollen.; arginase; FUNCTIONS IN: arginase activity, cobalt ion binding, agmatinase activity; INVOLVED IN: defense response to bacterium, arginine catabolic process, polyamine metabolic process; LOCATED IN: chloroplast; EXPRESSED IN: 8 plant structures; …	10017000	9139200	9142900	9.43303e+06	9782100	15041000	8799900	1.12077e+07	13436000	12666000	14000000	1.33673e+07	16012000	16404000	14573000	15663000	10	10	10	55	55	55	36.991	0	121.8	132530000	153	M0Y5U6	M0Y5U6
M0YUD4	13.2.7	amino acid metabolism.degradation.histidine	(loc_os02g33710.1 : 389.0) no description available & (at1g43710 : 368.0) embryo defective 1075 (emb1075); FUNCTIONS IN: pyridoxal phosphate binding, carboxy-lyase activity, catalytic activity; INVOLVED IN: cellular amino acid metabolic process, embryo development ending in seed dormancy; LOCATED IN: cellular_component unknown; EXPRESSED IN: 25 plant structures; EXPRESSED DURING: 15 growth stages…	0	0	38947	12982.3	0	0	0	0	0	0	0	0	0	0	0	0	1	1	1	6.5	6.5	6.5	26.289	0.0041958	2.358	182080	2	M0YUD4;M0YUD5;M0YUD3;M0YUD2	M0YUD4;M0YUD5;M0YUD3;M0YUD2
M0Y7M1	13.2.5.3	amino acid metabolism.degradation.serine-glycine-cysteine group.cysteine	(loc_os12g41500.1 : 582.0) no description available & (at1g79230 : 492.0) encodes a sulfurtransferase/rhodaneses, which belongs to a group of enzymes widely distributed in all three phyla that catalyze the transfer of sulfur from a donor to a thiophilic acceptor substrate. The protein and transcript levels are NOT affected by senescence or exogenous cyanide, suggesting that sulfurtransferases are…	18406000	14026000	14665000	15699000	23750000	26331000	16315000	22132000	38676000	40017000	34974000	37889000	36495000	42561000	33778000	3.76113e+07	18	18	18	74.4	74.4	74.4	36.03	0	278.8	306830000	215	M0Y7M1;M0Y7M3;M0Y7M5;M0Y7M6	M0Y7M1;M0Y7M3;M0Y7M5;M0Y7M6
M0YB75	13.2.5.2	amino acid metabolism.degradation.serine-glycine-cysteine group.glycine	(loc_os04g43650.3 : 367.0) no description available & (at1g08630 : 350.0) Encodes a threonine aldolase, involved in threonine degradation to glycine. Primarily expressed in seeds and seedlings.; threonine aldolase 1 (THA1); CONTAINS InterPro DOMAIN/s: Pyridoxal phosphate-dependent transferase, major domain (InterPro:IPR015424), Aromatic amino acid beta-eliminating lyase/threonine aldolase (InterP…	0	0	83135	27711.7	0	0	0	0	0	0	0	0	0	0	0	0	1	1	1	5.7	5.7	5.7	25.812	0.0018594	2.8763	464210	12	M0YB75;M0YB74	M0YB75;M0YB74
M0UL56	13.2.5.2	amino acid metabolism.degradation.serine-glycine-cysteine group.glycine	(loc_os04g43650.3 : 417.0) no description available & (gnl|cdd|36582 : 385.0) no description available & (at1g08630 : 375.0) Encodes a threonine aldolase, involved in threonine degradation to glycine. Primarily expressed in seeds and seedlings.; threonine aldolase 1 (THA1); CONTAINS InterPro DOMAIN/s: Pyridoxal phosphate-dependent transferase, major domain (InterPro:IPR015424), Aromatic amino aci…	0	0	114580	38193.3	169570	0	0	56523.3	0	0	0	0	0	0	0	0	2	2	2	12.4	12.4	12.4	28.729	0.0011359	3.1268	1166200	2	M0UL56;M0UL54	M0UL56;M0UL54
M0WWN4	13.99	amino acid metabolism.misc	(loc_os03g40100.1 : 752.0) no description available & (at1g69040 : 492.0) ACT-domain containing protein involved in feedback regulation of amino acid metabolism; ACT domain repeat 4 (ACR4); FUNCTIONS IN: amino acid binding; INVOLVED IN: regulation of cellular amino acid metabolic process, response to cytokinin stimulus; LOCATED IN: cytosol; EXPRESSED IN: 22 plant structures; EXPRESSED DURING: 13 …	0	0	0	0	0	0	0	0	0	0	0	0	0	540460	0	180153	2	2	2	5.3	5.3	5.3	50.705	0	24.844	1057500	3	M0WWN4	M0WWN4
M0V2S8	13.1.6.1.1	amino acid metabolism.synthesis.aromatic aa.chorismate.3-deoxy-D-arabino-heptulosonate 7-phosphate synthase	(loc_os03g27230.1 : 509.0) no description available & (q75w16|arog_orysa : 507.0) Phospho-2-dehydro-3-deoxyheptonate aldolase 2, chloroplast precursor (EC 2.5.1.54) (Phospho-2-keto-3-deoxyheptonate aldolase 2) (DAHP synthetase 2) (3-deoxy-D-arabino-heptulosonate 7-phosphate synthase 2) - Oryza sativa (Rice) & (at1g22410 : 497.0) Class-II DAHP synthetase family protein; FUNCTIONS IN: 3-deoxy-7-pho…	0	175370	0	58456.7	0	0	0	0	0	0	0	0	0	0	0	0	2	2	2	9.6	9.6	9.6	29.37	0.00043103	4.7664	904690	3	M0V2S8	M0V2S8
M0X341	13.1.6.1.6	amino acid metabolism.synthesis.aromatic aa.chorismate.5-enolpyruvylshikimate-3-phosphate synthase	(loc_os06g04280.1 : 468.0) no description available & (p11043|aroa_pethy : 430.0) 3-phosphoshikimate 1-carboxyvinyltransferase, chloroplast precursor (EC 2.5.1.19) (5-enolpyruvylshikimate-3-phosphate synthase) (EPSP synthase) - Petunia hybrida (Petunia) & (at2g45300 : 429.0) encodes 3-phosphoshikimate 1-carboxyvinyltransferase / 5-enolpyruvylshikimate-3-phosphate / EPSP synthase involved in chori…	0	0	561790	187263	0	0	0	0	0	0	0	0	0	0	0	0	1	1	1	5.8	5.8	5.8	28.034	0	30.722	4968600	7	M0X341	M0X341
M0Y941	13.1.6.1.7	amino acid metabolism.synthesis.aromatic aa.chorismate.chorismate synthase	(loc_os03g14990.1 : 621.0) no description available & (gnl|cdd|39692 : 515.0) no description available & (at1g48850 : 510.0) embryo defective 1144 (EMB1144); FUNCTIONS IN: chorismate synthase activity; INVOLVED IN: aromatic amino acid family biosynthetic process, embryo development ending in seed dormancy; LOCATED IN: nucleolus, chloroplast; EXPRESSED IN: 25 plant structures; EXPRESSED DURING: 15…	5137500	4636000	5100700	4.95807e+06	4587700	4159900	4517900	4.42183e+06	5254500	4076700	4369800	4567000	4036800	4195100	4165200	4.13237e+06	9	9	9	45.1	45.1	45.1	37.797	0	152.32	46623000	88	M0Y941	M0Y941
M0UXA4	13.1.6.1.10	amino acid metabolism.synthesis.aromatic aa.chorismate.dehydroquinate/shikimate dehydrogenase	(loc_os01g27750.1 : 151.0) no description available & (gnl|cdd|30518 : 99.6) no description available & (at3g06350 : 86.3) MATERNAL EFFECT EMBRYO ARREST 32 (MEE32); FUNCTIONS IN: NADP or NADPH binding, 3-dehydroquinate dehydratase activity, shikimate 5-dehydrogenase activity, binding, catalytic activity; INVOLVED IN: embryo development ending in seed dormancy; LOCATED IN: chloroplast stroma, chlo…	0	0	0	0	0	0	0	0	0	0	0	0	0	0	137290	45763.3	1	1	1	20.2	20.2	20.2	12.814	0.0011304	3.0518	763830	3	M0UXA4	M0UXA4
M0VWL6	13.1.6.1.10	amino acid metabolism.synthesis.aromatic aa.chorismate.dehydroquinate/shikimate dehydrogenase	(loc_os12g34874.1 : 742.0) no description available & (at3g06350 : 520.0) MATERNAL EFFECT EMBRYO ARREST 32 (MEE32); FUNCTIONS IN: NADP or NADPH binding, 3-dehydroquinate dehydratase activity, shikimate 5-dehydrogenase activity, binding, catalytic activity; INVOLVED IN: embryo development ending in seed dormancy; LOCATED IN: chloroplast stroma, chloroplast; EXPRESSED IN: 23 plant structures; EXPRE…	980710	1509000	1262300	1250670	1196200	1771700	1065000	1344300	1950900	1806000	1906000	1.88763e+06	2124600	1651100	1541400	1.77237e+06	11	11	11	40.8	40.8	40.8	46.457	0	64.32	17178000	41	M0VWL6;M0VWL7;M0VWL4;M0VWL8	M0VWL6;M0VWL7;M0VWL4
M0XX29	13.1.6.1.5	amino acid metabolism.synthesis.aromatic aa.chorismate.shikimate kinase	(loc_os01g01302.1 : 325.0) no description available & (at3g26900 : 125.0) shikimate kinase like 1 (SKL1); FUNCTIONS IN: shikimate kinase activity, ATP binding; INVOLVED IN: aromatic amino acid family biosynthetic process; LOCATED IN: chloroplast; EXPRESSED IN: 22 plant structures; EXPRESSED DURING: 14 growth stages; CONTAINS InterPro DOMAIN/s: Shikimate kinase (InterPro:IPR000623); BEST Arabidops…	0	397760	264090	220617	223080	168360	0	130480	212590	250090	176040	212907	0	0	0	0	2	2	2	9.9	9.9	9.9	26.531	0.00044723	5.4818	1776500	6	M0XX29;M0XX28	M0XX29;M0XX28
B5AAU1	13.1.6.2.1	amino acid metabolism.synthesis.aromatic aa.phenylalanine and tyrosine.chorismate mutase	(loc_os01g55870.1 : 425.0) no description available & (gnl|cdd|36014 : 381.0) no description available & (at3g29200 : 371.0) L-ascorbate peroxidase; chorismate mutase 1 (CM1); CONTAINS InterPro DOMAIN/s: Chorismate mutase, type II (InterPro:IPR020822), Chorismate mutase, AroQ class, eukaryotic type (InterPro:IPR008238); BEST Arabidopsis thaliana protein match is: chorismate mutase 3 (TAIR:AT1G693…	0	0	80246	26748.7	0	0	0	0	0	0	0	0	0	0	0	0	1	1	1	3.8	3.8	3.8	34.885	0.0031813	2.4218	915580	2	B5AAU1;M0WRB5	B5AAU1;M0WRB5
M0W9Q1	13.1.6.5	amino acid metabolism.synthesis.aromatic aa.tryptophan	(loc_os04g58720.1 : 1825.0) no description available & (at4g11610 : 1381.0) C2 calcium/lipid-binding plant phosphoribosyltransferase family protein; CONTAINS InterPro DOMAIN/s: C2 membrane targeting protein (InterPro:IPR018029), C2 calcium/lipid-binding domain, CaLB (InterPro:IPR008973), Phosphoribosyltransferase C-terminal (InterPro:IPR013583), C2 calcium-dependent membrane targeting (InterPro:I…	690220	601750	542160	611377	922150	1001300	785860	903103	466680	654810	1004900	708797	0	451960	0	150653	4	4	4	7	7	7	115.8	0	10.505	7252200	23	M0W9Q1;M0W9Q2	M0W9Q1
M0YBV9	13.1.6.5.2	amino acid metabolism.synthesis.aromatic aa.tryptophan.anthranilate phosphoribosyltransferase	(loc_os03g03450.1 : 367.0) no description available & (at5g17990 : 278.0) Encodes the tryptophan biosynthetic enzyme phosphoribosylanthranilate transferase (PAT1, called trpD in bacteria). Converts anthranilate and phosphoribosylpyrophosphate into phosphoribosylanthranilate and inorganic pyrophosphate.; tryptophan biosynthesis 1 (TRP1); FUNCTIONS IN: anthranilate phosphoribosyltransferase activit…	314630	366230	318520	333127	361140	400990	364040	375390	439940	523410	412170	458507	498920	0	324160	274360	4	4	4	27.5	27.5	27.5	25.635	0	12.608	4017000	14	M0YBV9	M0YBV9
M0XN02	13.1.6.5.1	amino acid metabolism.synthesis.aromatic aa.tryptophan.anthranilate synthase	(loc_os04g38950.1 : 224.0) no description available & (at5g57890 : 190.0) Glutamine amidotransferase type 1 family protein; CONTAINS InterPro DOMAIN/s: Glutamine amidotransferase class-I, C-terminal (InterPro:IPR000991), Glutamine amidotransferase superfamily (InterPro:IPR011702), Anthranilate synthase, glutamine amidotransferase domain (InterPro:IPR006221), Carbamoyl phosphate synthase, GATase d…	841500	706320	687620	745147	764460	443250	671700	626470	879360	886070	871460	878963	0	0	0	0	3	3	3	32.5	32.5	32.5	14.169	0	51.524	6698300	16	M0XN02;M0XN03;M0XN01	M0XN02;M0XN03;M0XN01
M0V1C5	13.1.6.5.4	amino acid metabolism.synthesis.aromatic aa.tryptophan.indole-3-glycerol phosphate synthase	(loc_os08g23150.1 : 173.0) no description available & (at2g04400 : 134.0) Aldolase-type TIM barrel family protein; FUNCTIONS IN: indole-3-glycerol-phosphate synthase activity, copper ion binding; INVOLVED IN: tryptophan biosynthetic process; LOCATED IN: chloroplast; EXPRESSED IN: 24 plant structures; EXPRESSED DURING: 15 growth stages; CONTAINS InterPro DOMAIN/s: Aldolase-type TIM barrel (InterPr…	953270	1004600	926270	961380	913400	991160	946400	950320	1006300	934870	1033000	991390	939160	956470	914560	936730	3	3	3	43.3	43.3	43.3	10.256	0	88.829	10085000	20	M0V1C5	M0V1C5
M0XCL3	13.1.6.5.4	amino acid metabolism.synthesis.aromatic aa.tryptophan.indole-3-glycerol phosphate synthase	(loc_os04g39270.1 : 557.0) no description available & (at5g48220 : 490.0) Aldolase-type TIM barrel family protein; FUNCTIONS IN: indole-3-glycerol-phosphate synthase activity, catalytic activity; INVOLVED IN: metabolic process, tryptophan metabolic process; EXPRESSED IN: 22 plant structures; EXPRESSED DURING: 13 growth stages; CONTAINS InterPro DOMAIN/s: Aldolase-type TIM barrel (InterPro:IPR0137…	0	0	465700	155233	474250	587840	526740	529610	678830	562510	0	413780	0	0	557430	185810	4	4	4	16.3	16.3	16.3	44.384	0	43.541	4318800	8	M0XCL3;M0XCL5	M0XCL3;M0XCL5
M0ZCR9	13.1.6.5.3	amino acid metabolism.synthesis.aromatic aa.tryptophan.phosphoribosyanthranilate isomerase	(loc_os02g16630.2 : 344.0) no description available & (at1g07780 : 264.0) Encodes phosphoribosylanthranilate isomerase which catalyzes the third step of the tryptophan biosynthetic pathway. Member of gene family.; phosphoribosylanthranilate isomerase 1 (PAI1); CONTAINS InterPro DOMAIN/s: N-(5&apos;phosphoribosyl)anthranilate isomerase (PRAI) (InterPro:IPR001240), Aldolase-type TIM barrel (InterPr…	740350	741840	598130	693440	669080	525390	484500	559657	400150	598110	580920	526393	0	0	361420	120473	3	3	3	22	22	22	28.165	0	8.8387	5098700	14	M0ZCR9	M0ZCR9
M0YCE2	13.1.6.5.5	amino acid metabolism.synthesis.aromatic aa.tryptophan.tryptophan synthase	(loc_os06g42560.1 : 780.0) no description available & (gnl|cdd|84120 : 747.0) no description available & (at5g38530 : 729.0) tryptophan synthase beta type 2 (TSBtype2); FUNCTIONS IN: pyridoxal phosphate binding, tryptophan synthase activity, catalytic activity; INVOLVED IN: tryptophan biosynthetic process, metabolic process; EXPRESSED IN: 21 plant structures; EXPRESSED DURING: 13 growth stages; C…	0	162440	234900	132447	0	0	0	0	279280	0	0	93093.3	0	359730	0	119910	2	2	2	10.1	10.1	10.1	52.939	0.0029112	2.6739	2089700	4	M0YCE2;M0YCE1	M0YCE2;M0YCE1
M0XLU3	13.1.6.5.5	amino acid metabolism.synthesis.aromatic aa.tryptophan.tryptophan synthase	(loc_os08g04180.1 : 758.0) no description available & (p43284|trpb2_maize : 740.0) Tryptophan synthase beta chain 2, chloroplast precursor (EC 4.2.1.20) (Orange pericarp 2) (Fragment) - Zea mays (Maize) & (gnl|cdd|81368 : 724.0) no description available & (at4g27070 : 692.0) Tryptophan synthase beta. Expressed at low levels in all tissues.; tryptophan synthase beta-subunit 2 (TSB2); CONTAINS Inte…	5978200	6017700	5563100	5853000	5390000	5008600	4936400	5.11167e+06	7250700	5682500	5607100	6180100	5718800	5714200	5118300	5517100	12	12	12	41.3	41.3	41.3	50.323	0	45.177	58875000	93	M0XLU3;M0XLU2;M0XLU1	M0XLU3;M0XLU2
M0YP97	13.1.6.5.5	amino acid metabolism.synthesis.aromatic aa.tryptophan.tryptophan synthase	(loc_os07g08430.1 : 382.0) no description available & (at4g02610 : 329.0) Aldolase-type TIM barrel family protein; CONTAINS InterPro DOMAIN/s: Tryptophan synthase, alpha chain, active site (InterPro:IPR018204), Aldolase-type TIM barrel (InterPro:IPR013785), Ribulose-phosphate binding barrel (InterPro:IPR011060), Tryptophan synthase, alpha chain (InterPro:IPR002028); BEST Arabidopsis thaliana prot…	5908400	5019900	5187000	5.37177e+06	8590600	7645200	5353900	7.19657e+06	6283900	8145700	8880100	7769900	4310500	5133200	5840600	5.09477e+06	12	12	12	67.8	67.8	67.8	29.889	0	109.4	71541000	103	M0YP97	M0YP97
M0UEF6	13.1.3.5.4	amino acid metabolism.synthesis.aspartate family.lysine.diaminopimelate epimerase	(loc_os12g37960.2 : 581.0) no description available & (at3g53580 : 475.0) diaminopimelate epimerase family protein; FUNCTIONS IN: diaminopimelate epimerase activity; INVOLVED IN: lysine biosynthetic process via diaminopimelate; LOCATED IN: chloroplast; EXPRESSED IN: 24 plant structures; EXPRESSED DURING: 15 growth stages; CONTAINS InterPro DOMAIN/s: Diaminopimelate epimerase, active site (InterPr…	10492000	8084200	9999300	9.52517e+06	11136000	8513400	9348500	9.66597e+06	10869000	8465200	8524100	9286100	5036000	6449900	7267900	6.25127e+06	12	12	12	53	53	53	37.928	0	323.31	91677000	127	M0UEF6	M0UEF6
M0YAQ7	13.1.3.5.1	amino acid metabolism.synthesis.aspartate family.lysine.dihydrodipicolinate synthase	(p24847|dapa2_wheat : 519.0) Dihydrodipicolinate synthase 2, chloroplast precursor (EC 4.2.1.52) (DHDPS 2) - Triticum aestivum (Wheat) & (loc_os04g48540.1 : 487.0) no description available & (at2g45440 : 436.0) Encodes a protein that likely has dihydropicolinate synthase activity based on its mutant phenotype of decreased lysine levels and increased aspartate levels. The mutant also has increased…	0	0	331310	110437	0	0	0	0	0	0	0	0	0	0	0	0	1	1	1	10.3	10.3	10.3	27.747	0.0018546	2.8364	4610000	14	M0YAQ7;M0YAQ6	M0YAQ7;M0YAQ6
F2D643	13.1.3.5.3	amino acid metabolism.synthesis.aspartate family.lysine.LL-diaminopimelic acid aminotransferase	(loc_os03g18810.1 : 783.0) no description available & (at4g33680 : 689.0) Involved in disease resistance against Pseudomonas syringae. mutants have elevated SA levels, a low level of spontaneous cell death, callose deposition, and enlarged cells in leaves. genetically maps on chr 4 between L23H3 and nga1139.; ABERRANT GROWTH AND DEATH 2 (AGD2); FUNCTIONS IN: transaminase activity, copper ion bind…	2777100	2594200	2218000	2.52977e+06	3488900	4199400	2699400	3.46257e+06	3864800	4424900	4014700	4.10147e+06	3648100	4053100	3487200	3.72947e+06	16	16	16	49.9	49.9	49.9	49.899	0	246.48	37756000	110	F2D643	F2D643
M0WNE6	13.1.3.4	amino acid metabolism.synthesis.aspartate family.methionine	(loc_os12g42876.2 : 1365.0) no description available & (gnl|cdd|37474 : 1325.0) no description available & (q42699|mete_catro : 1290.0) 5-methyltetrahydropteroyltriglutamate--homocysteine methyltransferase (EC 2.1.1.14) (Vitamin-B12-independent methionine synthase isozyme) (Cobalamin-independent methionine synthase isozyme) - Catharanthus roseus (Rosy periwinkle) (Madag & (at5g17920 : 1288.0) Enc…	952310	649660	695130	765700	792510	600950	1008300	800587	627490	607250	650270	628337	0	443750	407570	283773	13	4	4	27	9.9	9.9	84.441	0	12.153	6586900	10	M0WNE6;M0WNE9;M0WNE7;M0WNF0;M0WNE8;M0WNE5;M0Z2T2	M0WNE6;M0WNE9;M0WNE7;M0WNF0;M0WNE8
M0Z2S8	13.1.3.4	amino acid metabolism.synthesis.aspartate family.methionine	(loc_os12g42876.2 : 1392.0) no description available & (at5g17920 : 1323.0) Encodes a cytosolic cobalamin-independent methionine synthase, involved in methionine regeneration via the activated methyl cycle (SAM cycle). The protein undergoes thiolation following treatment with the oxidant tert-butylhydroperoxide.; COBALAMIN-INDEPENDENT METHIONINE SYNTHASE (ATCIMS); FUNCTIONS IN: 5-methyltetrahydro…	7369900	7467400	7060700	7.29933e+06	6805900	7262400	8312400	7.46023e+06	7028200	8024100	6751100	7267800	9758600	8634100	7823500	8.73873e+06	17	17	8	35.3	35.3	18.2	84.564	0	194.39	80236000	146	M0Z2S8;M0Z2T0;M0Z2T5;M0Z2S9;M0Z2T3;M0Z2T4;M0Z2T1	M0Z2S8;M0Z2T0;M0Z2T5;M0Z2S9;M0Z2T3;M0Z2T4;M0Z2T1
M0YQW9	13.1.3.4.2	amino acid metabolism.synthesis.aspartate family.methionine.cystathionine beta-lyase	(loc_os06g07960.1 : 441.0) no description available & (at3g57050 : 412.0) Encodes second enzyme in the methionine biosynthetic pathway; cystathionine beta-lyase (CBL); FUNCTIONS IN: cystathionine beta-lyase activity; INVOLVED IN: L-methionine biosynthetic process from L-homoserine via cystathionine; LOCATED IN: chloroplast; EXPRESSED IN: 23 plant structures; EXPRESSED DURING: 13 growth stages; CO…	0	0	0	0	291330	284820	254480	276877	519190	707480	799030	675233	471200	0	362770	277990	5	5	5	26.5	26.5	26.5	26.34	0	10.835	4360800	9	M0YQW9;M0YQW8	M0YQW9;M0YQW8
M0XBM5	13.1.3.4.12	amino acid metabolism.synthesis.aspartate family.methionine.homocysteine S-methyltransferase	(q9fum7|hmt4_maize : 390.0) Homocysteine S-methyltransferase 4 (EC 2.1.1.10) (S-methylmethionine:homocysteine methyltransferase 4) (SMM:Hcy S-methyltransferase 4) (ZmHMT-4) - Zea mays (Maize) & (loc_os01g56610.1 : 386.0) no description available & (at3g63250 : 357.0) Encodes a homocysteine methyltransferase (HMT). Among the three HMT coding genes in the genome, HMT2 is responsible for a significa…	0	0	0	0	0	0	0	0	0	0	0	0	264620	0	0	88206.7	1	1	1	7	7	7	32.063	0.0018727	2.9643	166650	1	M0XBM5;F2EGB7	M0XBM5;F2EGB7
M0YX27	13.1.3.4.12	amino acid metabolism.synthesis.aspartate family.methionine.homocysteine S-methyltransferase	(loc_os12g41390.1 : 412.0) no description available & (q9fum8|hmt3_maize : 411.0) Homocysteine S-methyltransferase 3 (EC 2.1.1.10) (S-methylmethionine:homocysteine methyltransferase 3) (SMM:Hcy S-methyltransferase 3) (ZmHMT-3) - Zea mays (Maize) & (at3g63250 : 316.0) Encodes a homocysteine methyltransferase (HMT). Among the three HMT coding genes in the genome, HMT2 is responsible for a significa…	11627000	9121200	8772900	9.84037e+06	12550000	10986000	8883900	1.08066e+07	11186000	10890000	9797900	1.06246e+07	8950100	9387800	9687200	9341700	9	9	9	46.6	46.6	46.6	24.179	0	204.5	106040000	101	M0YX27;M0YX28	M0YX27;M0YX28
M0WKZ4	13.1.3.6.1.2	amino acid metabolism.synthesis.aspartate family.misc.homoserine.aspartate semialdehyde dehydrogenase	(loc_os03g55280.1 : 602.0) no description available & (at1g14810 : 498.0) encodes an aspartate semialdehyde dehydrogenase, which produces the branch point intermediate for lysine and threonine/methionine biosynthesis; semialdehyde dehydrogenase family protein; FUNCTIONS IN: oxidoreductase activity, acting on the aldehyde or oxo group of donors, NAD or NADP as acceptor, aspartate-semialdehyde dehy…	14939000	12497000	13342000	1.35927e+07	10798000	9103500	13121000	11007500	9249800	8804800	8851100	8.96857e+06	7112700	7678300	7715300	7502100	9	9	9	46.8	46.8	46.8	40.382	0	124.8	104580000	111	M0WKZ4;M0WKZ5;M0WKZ6	M0WKZ4;M0WKZ5
M0VEY4	13.1.3.6.1.3	amino acid metabolism.synthesis.aspartate family.misc.homoserine.homoserine dehydrogenase	(loc_os12g03190.1 : 558.0) no description available & (at5g21060 : 413.0) Glyceraldehyde-3-phosphate dehydrogenase-like family protein; FUNCTIONS IN: homoserine dehydrogenase activity; INVOLVED IN: cellular amino acid biosynthetic process, aspartate family amino acid biosynthetic process, cellular amino acid metabolic process; LOCATED IN: cellular_component unknown; EXPRESSED IN: 22 plant structu…	5638900	4849000	4759900	5082600	6692200	6608200	5045700	6.11537e+06	8083000	7342600	7015000	7480200	8208400	10156000	8923100	9.09583e+06	11	11	11	35.5	35.5	35.5	46.555	0	306.76	72989000	113	M0VEY4;M0VEY8;M0VEY7;M0VEY6	M0VEY4
M0Z458	13.1.3.6.1.4	amino acid metabolism.synthesis.aspartate family.misc.homoserine.homoserine kinase	(loc_os02g58510.1 : 197.0) no description available & (at2g17265 : 165.0) Encodes a homoserine kinase (HSK) which produces O-phospho-L-homoserine (HserP), a compound at the branching point of methionine and threonine biosynthesis. HSK is found in the stromal fraction of chloroplasts. Mutants are susceptible to downy mildew fungus Hyaloperonospora parasitica.; homoserine kinase (HSK); FUNCTIONS IN…	0	0	0	0	214440	272520	0	162320	0	229490	0	76496.7	0	0	0	0	2	2	2	19.8	19.8	19.8	17.188	0	8.8201	2110700	6	M0Z458	M0Z458
M0X6B6	13.1.3.2.1	amino acid metabolism.synthesis.aspartate family.threonine.threonine synthase	(loc_os01g49890.1 : 910.0) no description available & (q9mt28|thrc_soltu : 744.0) Threonine synthase, chloroplast precursor (EC 4.2.3.1) (TS) - Solanum tuberosum (Potato) & (at4g29840 : 735.0) threonine synthase; METHIONINE OVER-ACCUMULATOR 2 (MTO2); FUNCTIONS IN: threonine synthase activity; INVOLVED IN: threonine biosynthetic process, metabolic process, cellular amino acid metabolic process; LO…	830120	675280	454620	653340	920780	958420	717610	865603	731750	892000	919750	847833	900240	1407900	1098300	1135480	6	6	6	16.2	16.2	16.2	58.201	0	53.547	10104000	26	M0X6B6;F2CXN7;M0UGG6	M0X6B6;F2CXN7
M0WZ97	13.1.4.1.1	amino acid metabolism.synthesis.branched chain group.common.acetolactate synthase	(q6k2e8|ilv1_orysa : 1032.0) Acetolactate synthase 1, chloroplast precursor (EC 2.2.1.6) (Acetohydroxy-acid synthase 1) - Oryza sativa (Rice) & (loc_os02g30630.2 : 1032.0) no description available & (at3g48560 : 856.0) Catalyzes the formation of acetolactate from pyruvate, the first step in valine and isoleucine biosynthesis. Requires FAD, thiamine pyrophosphate and Mg. Inhibited by the sulphonyl…	545710	401440	514440	487197	823760	659380	615860	699667	969140	1552100	1172700	1.23131e+06	1007400	933480	822740	921207	6	6	6	17.7	17.7	17.7	59.503	0	14.547	9537000	23	M0WZ97;M0WZ98	M0WZ97
M0UXN7	13.1.4.1.1	amino acid metabolism.synthesis.branched chain group.common.acetolactate synthase	(loc_os02g39570.4 : 303.0) no description available & (at2g31810 : 289.0) ACT domain-containing small subunit of acetolactate synthase protein; FUNCTIONS IN: acetolactate synthase activity, amino acid binding; INVOLVED IN: branched chain family amino acid biosynthetic process; LOCATED IN: chloroplast; EXPRESSED IN: 24 plant structures; EXPRESSED DURING: 13 growth stages; CONTAINS InterPro DOMAIN/…	5454800	3567500	3549400	4.19057e+06	6078600	4667300	4178900	4.97493e+06	7795700	7678500	5847100	7107100	4476500	4519500	2600200	3865400	7	7	7	62.4	62.4	62.4	19.849	0	136.83	54732000	62	M0UXN7	M0UXN7
M0YML4	13.1.4.1.4	amino acid metabolism.synthesis.branched chain group.common.branched-chain amino acid aminotransferase	(loc_os01g56140.1 : 810.0) no description available & (at5g65770 : 384.0) LITTLE NUCLEI4 (LINC4); EXPRESSED IN: 23 plant structures; EXPRESSED DURING: 13 growth stages; BEST Arabidopsis thaliana protein match is: branched-chain amino acid aminotransferase 5 / branched-chain amino acid transaminase 5 (BCAT5) (TAIR:AT5G65780.2). & (gnl|cdd|35383 : 91.8) no description available & (reliability: 750.…	0	0	178360	59453.3	0	0	0	0	0	0	0	0	0	0	0	0	1	1	1	1.4	1.4	1.4	115.24	0.0011329	3.0817	829260	4	M0YML4	M0YML4
M0YCM6	13.1.4.1.4	amino acid metabolism.synthesis.branched chain group.common.branched-chain amino acid aminotransferase	(loc_os05g48450.6 : 548.0) no description available & (at5g65780 : 486.0) encodes a chloroplast branched-chain amino acid aminotransferase, can complement the yeast leu/iso-leu/val auxotrophy mutant; ATBCAT-5; FUNCTIONS IN: branched-chain-amino-acid transaminase activity, catalytic activity; LOCATED IN: mitochondrion, chloroplast; EXPRESSED IN: 23 plant structures; EXPRESSED DURING: 13 growth sta…	614830	0	0	204943	0	0	615920	205307	593340	742650	0	445330	0	0	606930	202310	2	2	2	7.2	7.2	7.2	34.367	0	60.102	4263300	9	M0YCM6;F2D540;M0YU36;M0YU37	M0YCM6;F2D540;M0YU36;M0YU37
M0UG79	13.1.4.1.2	amino acid metabolism.synthesis.branched chain group.common.ketol-acid reductoisomerase	(loc_os05g49800.1 : 689.0) no description available & (o82043|ilv5_pea : 647.0) Ketol-acid reductoisomerase, chloroplast precursor (EC 1.1.1.86) (Acetohydroxy-acid reductoisomerase) (Alpha-keto-beta-hydroxylacil reductoisomerase) - Pisum sativum (Garden pea) & (at3g58610 : 645.0) ketol-acid reductoisomerase; CONTAINS InterPro DOMAIN/s: Acetohydroxy acid isomeroreductase, catalytic (InterPro:IPR01…	10766000	8887700	8388400	9.34737e+06	16326000	17171000	12043000	15180000	19475000	21247000	20310000	20344000	15758000	20741000	17221000	1.79067e+07	14	14	14	59.6	59.6	59.6	41.825	0	196.62	175770000	157	M0UG79;M0UG81;M0UG80	M0UG79;M0UG81;M0UG80
M0UF73	13.1.4.5.1	amino acid metabolism.synthesis.branched chain group.isoleucine specific.threonine ammonia-lyase	(loc_os03g50510.1 : 882.0) no description available & (gnl|cdd|82867 : 739.0) no description available & (at3g10050 : 736.0) first enzyme in the biosynthetic pathway of isoleucine; L-O-methylthreonine resistant 1 (OMR1); FUNCTIONS IN: L-threonine ammonia-lyase activity; INVOLVED IN: isoleucine biosynthetic process, threonine metabolic process; LOCATED IN: chloroplast; EXPRESSED IN: 22 plant struc…	481850	0	466360	316070	817600	680970	455380	651317	864430	770980	0	545137	0	645450	0	215150	4	4	4	15.2	15.2	15.2	59.822	0	11.652	5598700	13	M0UF73;M0UF74	M0UF73;M0UF74
M0YIZ9	13.1.4.4.1	amino acid metabolism.synthesis.branched chain group.leucine specific.2-isopropylmalate synthase	(loc_os12g04440.1 : 1056.0) no description available & (at1g74040 : 783.0) Encodes an active Arabidopsis isopropylmalate synthase IPMS2. Involved in leucine biosynthesis. Do not participate in the chain elongation of glucosinolates. Expressed constitutively throughout the plant. Loss of IPMS2 can be compensated by a second isopropylmalate synthase gene IPMS1 (At1g18500).; 2-isopropylmalate syntha…	22258000	13172000	12590000	1.60067e+07	35045000	51007000	20242000	3.54313e+07	51042000	53037000	47438000	5.05057e+07	45841000	48283000	43106000	4.57433e+07	34	34	34	71.1	71.1	71.1	67.381	0	323.31	413640000	367	M0YIZ9;M0YIZ8;M0YJ00	M0YIZ9;M0YIZ8
M0ZCY8	13.1.4.4.3	amino acid metabolism.synthesis.branched chain group.leucine specific.3-isopropylmalate dehydrogenase	(loc_os03g45320.1 : 559.0) no description available & (at1g80560 : 522.0) The AtIMD2 is one out of 3 genes encoding the enzyme 3-isopropylmalate dehydrogenase involved in leucine biosynthesis in Arabidopsis. Its subcellular location has been targeted to plastids.; isopropylmalate dehydrogenase 2 (IMD2); FUNCTIONS IN: 3-isopropylmalate dehydrogenase activity; INVOLVED IN: leucine biosynthetic proc…	7319000	7522300	7341000	7394100	6031100	5130500	5936200	5.69927e+06	5727900	4743500	5005500	5.15897e+06	4121400	4662500	4215900	4.33327e+06	10	10	10	35.2	35.2	35.2	34.081	0	183.07	56939000	87	M0ZCY8	M0ZCY8
M0Y7C5	13.1.1.3.1	amino acid metabolism.synthesis.central amino acid metabolism.alanine.alanine aminotransferase	(loc_os09g26380.1 : 734.0) no description available & (at1g72330 : 561.0) Encodes for alanine aminotransferase ALAAT2.; alanine aminotransferase 2 (ALAAT2); FUNCTIONS IN: copper ion binding, L-alanine:2-oxoglutarate aminotransferase activity; INVOLVED IN: biosynthetic process; CONTAINS InterPro DOMAIN/s: 1-aminocyclopropane-1-carboxylate synthase (InterPro:IPR001176), Pyridoxal phosphate-dependen…	0	0	0	0	0	0	0	0	0	0	0	0	600900	545240	384310	510150	2	2	2	7.2	7.2	7.2	50.206	0.00041459	4.1927	1120900	3	M0Y7C5;M0Y7C3;F2E9K4;M0Y7C6;M0Y7C7	M0Y7C5;M0Y7C3;F2E9K4;M0Y7C6;M0Y7C7
F2D6C1	13.1.1.3.11	amino acid metabolism.synthesis.central amino acid metabolism.alanine.alanine-glyoxylate aminotransferase	(loc_os03g07570.1 : 810.0) no description available & (at4g39660 : 731.0) alanine:glyoxylate aminotransferase 2 homolog (AGT2) mRNA,; alanine:glyoxylate aminotransferase 2 (AGT2); FUNCTIONS IN: zinc ion binding, alanine-glyoxylate transaminase activity; INVOLVED IN: response to cadmium ion; LOCATED IN: mitochondrion, plasma membrane, membrane; EXPRESSED IN: 25 plant structures; EXPRESSED DURING: …	5451900	5871100	6112100	5811700	6908900	6680000	5306100	6.29833e+06	7752200	7270500	8241300	7.75467e+06	7633000	6528200	5983600	6.71493e+06	16	16	16	54.7	54.7	54.7	51.767	0	170.41	71537000	136	F2D6C1;M0V352	F2D6C1;M0V352
M0VTC9	13.1.1.2.1	amino acid metabolism.synthesis.central amino acid metabolism.aspartate.aspartate aminotransferase	(loc_os06g35540.1 : 499.0) no description available & (at2g30970 : 446.0) ASPARTATE AMINOTRANSFERASE 1; aspartate aminotransferase 1 (ASP1); FUNCTIONS IN: L-aspartate:2-oxoglutarate aminotransferase activity, copper ion binding; LOCATED IN: mitochondrion; EXPRESSED IN: 23 plant structures; EXPRESSED DURING: 13 growth stages; CONTAINS InterPro DOMAIN/s: Aminotransferase, class I/classII (InterPro:…	91389	0	0	30463	0	0	0	0	0	0	0	0	0	0	0	0	6	1	1	38	7.2	7.2	27.843	0	10.943	1225400	1	M0VTC9;M0VTC7	M0VTC9;M0VTC7
M0UVN4	13.1.1.2.1	amino acid metabolism.synthesis.central amino acid metabolism.aspartate.aspartate aminotransferase	(loc_os01g65090.1 : 696.0) no description available & (at2g22250 : 572.0) Encodes a prokaryotic-type plastidic aspartate aminotransferase with glutamate/aspartate-prephenate aminotransferase (PAT) activity.; aspartate aminotransferase (AAT); FUNCTIONS IN: L-aspartate:2-oxoglutarate aminotransferase activity, transferase activity, transferring nitrogenous groups, pyridoxal phosphate binding, catal…	291290	382850	256580	310240	549230	868990	245440	554553	1118900	1025900	1067800	1.07087e+06	1493900	1576800	1537300	1536000	7	7	7	24.1	24.1	24.1	49.734	0	66.309	9347000	32	M0UVN4;M0UVN6;M0UVN3;M0UVN2	M0UVN4;M0UVN6;M0UVN3
M0ZAR1	13.1.1.2.1	amino acid metabolism.synthesis.central amino acid metabolism.aspartate.aspartate aminotransferase	(loc_os02g14110.1 : 701.0) no description available & (at2g30970 : 621.0) ASPARTATE AMINOTRANSFERASE 1; aspartate aminotransferase 1 (ASP1); FUNCTIONS IN: L-aspartate:2-oxoglutarate aminotransferase activity, copper ion binding; LOCATED IN: mitochondrion; EXPRESSED IN: 23 plant structures; EXPRESSED DURING: 13 growth stages; CONTAINS InterPro DOMAIN/s: Aminotransferase, class I/classII (InterPro:…	2665200	2353100	2392400	2.47023e+06	4715600	5199400	2607100	4.17403e+06	4367600	4725300	4060000	4384300	4802500	7178900	6295500	6092300	13	13	8	67.3	67.3	44.3	37.88	0	114.74	46138000	88	M0ZAR1;M0VTC8	M0ZAR1
M0V0J0	13.1.1.2.1	amino acid metabolism.synthesis.central amino acid metabolism.aspartate.aspartate aminotransferase	(loc_os02g55420.1 : 796.0) no description available & (at4g31990 : 733.0) Encodes a plastid-localized aspartate aminotransferase. Does not display any PAT (glutamate/aspartate-prephenate aminotransferase) activity even in the presence of a high concentration of prephenate.; aspartate aminotransferase 5 (ASP5); CONTAINS InterPro DOMAIN/s: Aminotransferase, class I/classII (InterPro:IPR004839), Pyr…	5711600	5113600	5175900	5333700	5237500	5787800	6074300	5.69987e+06	5964100	6272600	5734000	5.99023e+06	4369000	4384400	4646000	4.46647e+06	13	13	13	38.8	38.8	38.8	45.348	0	216.02	57096000	106	M0V0J0	M0V0J0
M0USC9	13.1.1.2.1	amino acid metabolism.synthesis.central amino acid metabolism.aspartate.aspartate aminotransferase	(loc_os01g55540.1 : 839.0) no description available & (p37833|aatc_orysa : 799.0) Aspartate aminotransferase, cytoplasmic (EC 2.6.1.1) (Transaminase A) - Oryza sativa (Rice) & (at5g11520 : 712.0) Encodes the chloroplastic isozyme of aspartate aminotransferase. Involved in aspartate biosynthesis and nitrogen metabolism. mRNA is expressed in senescing leaves.; aspartate aminotransferase 3 (ASP3); F…	23792000	12637000	13356000	16595000	54371000	79171000	21477000	51673000	90232000	125980000	94237000	103483000	142070000	169200000	152260000	154510000	22	22	22	56	56	56	49.988	0	323.31	893800000	336	M0USC9	M0USC9
M0XA21	13.1.1.1.2	amino acid metabolism.synthesis.central amino acid metabolism.GABA.GABA transaminase	(loc_os04g52450.1 : 852.0) no description available & (at3g22200 : 764.0) Genetically redundant with POP3;mediates pollen tube guidance. Double mutants are self sterile; gamma-aminobutyrate transaminase subunit precursor; nuclear gene for mitochondrial product. Encodes gamma-aminobutyrate transaminase that uses pyruvate instead of alpha-ketoglutarate as cosubstrate. Mutations in POP2/HER1 render …	0	0	496130	165377	673300	489480	327780	496853	737400	559210	540470	612360	470420	0	708430	392950	5	5	5	17.4	17.4	17.4	49.061	0	17.228	5338900	13	M0XA21;M0XA23;M0XA22	M0XA21
M0YMJ0	13.1.1.1.4	amino acid metabolism.synthesis.central amino acid metabolism.GABA.gamma-hydroxybutyrate DH	(loc_os01g39270.1 : 457.0) no description available & (at1g17650 : 411.0) Glyoxylate reductase located in chloroplasts.; glyoxylate reductase 2 (GLYR2); FUNCTIONS IN: phosphogluconate dehydrogenase (decarboxylating) activity, glyoxylate reductase (NADP) activity; INVOLVED IN: oxidation reduction, pentose-phosphate shunt, metabolic process; LOCATED IN: chloroplast stroma, chloroplast; EXPRESSED IN…	1455100	1897300	1576200	1.64287e+06	1707800	1515000	1202800	1475200	2353800	2231500	2126600	2237300	1727100	1251400	1429800	1.46943e+06	7	7	7	37.1	37.1	37.1	34.852	0	97.527	17811000	43	M0YMJ0;M0YMJ1;M0YMI8;M0YMI9	M0YMJ0;M0YMJ1;M0YMI8
M0XZZ4	13.1.1.1.1	amino acid metabolism.synthesis.central amino acid metabolism.GABA.Glutamate decarboxylase	(loc_os03g51080.1 : 906.0) no description available & (at5g17330 : 865.0) Encodes one of two isoforms of glutamate decarboxylase.; glutamate decarboxylase (GAD); FUNCTIONS IN: calmodulin binding, glutamate decarboxylase activity; INVOLVED IN: response to cadmium ion; EXPRESSED IN: 13 plant structures; EXPRESSED DURING: 6 growth stages; CONTAINS InterPro DOMAIN/s: Pyridoxal phosphate-dependent tra…	0	0	0	0	0	0	523020	174340	0	0	0	0	0	0	0	0	3	2	2	13.7	10.3	10.3	55.776	0	9.1778	2256400	11	M0XZZ4;M0W9D5;M0W9D6;M0XZZ5;M0Y564;F2CTV3;F2E7E5	M0XZZ4
F2DC47	13.1.1.1.1	amino acid metabolism.synthesis.central amino acid metabolism.GABA.Glutamate decarboxylase	(loc_os08g36320.3 : 832.0) no description available & (q07346|dce_pethy : 788.0) Glutamate decarboxylase (EC 4.1.1.15) (GAD) - Petunia hybrida (Petunia) & (at5g17330 : 780.0) Encodes one of two isoforms of glutamate decarboxylase.; glutamate decarboxylase (GAD); FUNCTIONS IN: calmodulin binding, glutamate decarboxylase activity; INVOLVED IN: response to cadmium ion; EXPRESSED IN: 13 plant structu…	1683700	1895500	2013700	1864300	1390800	1309200	2785200	1828400	2265500	1863600	2011700	2.04693e+06	5786400	4663500	3768300	4739400	12	12	11	43.6	43.6	40.2	54.095	0	59.103	26159000	60	F2DC47	F2DC47
F2CW53	13.1.2.3.2	amino acid metabolism.synthesis.glutamate family.arginine.acetylglutamate kinase	(loc_os03g17120.1 : 676.0) no description available & (at2g37500 : 546.0) arginine biosynthesis protein ArgJ family; FUNCTIONS IN: glutamate N-acetyltransferase activity; INVOLVED IN: arginine biosynthetic process; LOCATED IN: chloroplast; EXPRESSED IN: 22 plant structures; EXPRESSED DURING: 13 growth stages; CONTAINS InterPro DOMAIN/s: Arginine biosynthesis protein ArgJ (InterPro:IPR002813), Pep…	15711000	13234000	13116000	1.40203e+07	16765000	16324000	11750000	1.49463e+07	17314000	17361000	17927000	17534000	12541000	12538000	13736000	1.29383e+07	10	10	10	45.1	45.1	45.1	47.828	0	283.95	160560000	146	F2CW53;M0Z367	F2CW53;M0Z367
M0WUX8	13.1.2.3.4	amino acid metabolism.synthesis.glutamate family.arginine.acetylornithine aminotransferase	(loc_os05g03830.1 : 689.0) no description available & (at1g80600 : 564.0) Encodes HopW1-1-Interacting protein 1 (WIN1). Interacts with the P. syringae effector HopW1-1. WIN1 is a putative acetylornithine transaminase. Modulates plant defenses against bacteria. Three WIN proteins are identified so far (WIN1: AT1G80600; WIN2: AT4G31750; WIN3: AT5G13320).; HOPW1-1-interacting 1 (WIN1); FUNCTIONS IN:…	5176500	6615200	6326800	6039500	5089300	6799200	5365900	5.75147e+06	7949400	6338500	6163000	6.81697e+06	9707300	10504000	9228300	9813200	13	13	13	56.4	56.4	56.4	42.411	0	164.27	72782000	109	M0WUX8	M0WUX8
M0YLV9	13.1.2.3.23	amino acid metabolism.synthesis.glutamate family.arginine.argininosuccinate lyase	(loc_os03g19280.1 : 913.0) no description available & (at5g10920 : 721.0) L-Aspartase-like family protein; FUNCTIONS IN: argininosuccinate lyase activity, catalytic activity; INVOLVED IN: arginine biosynthetic process via ornithine, arginine biosynthetic process; LOCATED IN: chloroplast, chloroplast stroma; EXPRESSED IN: 23 plant structures; EXPRESSED DURING: 13 growth stages; CONTAINS InterPro D…	0	455800	365170	273657	0	389070	370250	253107	390090	400700	390110	393633	0	0	488440	162813	7	7	7	23.3	23.3	23.3	57.455	0	11.831	3616500	9	M0YLV9	M0YLV9
M0UL82	13.1.2.3.22	amino acid metabolism.synthesis.glutamate family.arginine.arginosuccinate synthase	(loc_os12g13320.1 : 784.0) no description available & (at4g24830 : 698.0) arginosuccinate synthase family; FUNCTIONS IN: argininosuccinate synthase activity, ATP binding; INVOLVED IN: arginine biosynthetic process; LOCATED IN: chloroplast; EXPRESSED IN: 24 plant structures; EXPRESSED DURING: 15 growth stages; CONTAINS InterPro DOMAIN/s: Rossmann-like alpha/beta/alpha sandwich fold (InterPro:IPR01…	5251900	4823800	4410800	4.82883e+06	6021300	6987300	5598900	6202500	6634100	7541300	6592800	6.92273e+06	10278000	10207000	9393400	9.95947e+06	13	13	13	38.9	38.9	38.9	52.218	0	161.68	72939000	116	M0UL82;M0UL81;M0UL83	M0UL82
M0UY91	13.1.2.3.3	amino acid metabolism.synthesis.glutamate family.arginine.N-Acetylglutamate-5-P reductase	(q6av34|argc_orysa : 759.0) Probable N-acetyl-gamma-glutamyl-phosphate reductase, chloroplast precursor (EC 1.2.1.38) (AGPR) (N-acetyl-glutamate semialdehyde dehydrogenase) (NAGSA dehydrogenase) - Oryza sativa (Rice) & (loc_os03g42110.1 : 759.0) no description available & (at2g19940 : 545.0) oxidoreductases, acting on the aldehyde or oxo group of donors, NAD or NADP as acceptor;copper ion binding…	2929300	2811700	2558700	2.76657e+06	3711300	3366700	2742300	3.27343e+06	3122500	3733800	3910500	3.58893e+06	3086900	3270600	3513600	3.29037e+06	12	12	12	47	47	47	44.839	0	70.365	34389000	91	M0UY91;M0UY93	M0UY91;M0UY93
F2EEY9	13.1.2.3.21	amino acid metabolism.synthesis.glutamate family.arginine.ornithine carbamoyltransferase	(loc_os02g47590.1 : 607.0) no description available & (q43814|otc_pea : 543.0) Ornithine carbamoyltransferase, chloroplast precursor (EC 2.1.3.3) (OTCase) (Ornithine transcarbamylase) - Pisum sativum (Garden pea) & (at1g75330 : 518.0) ornithine carbamoyltransferase (OTC); FUNCTIONS IN: amino acid binding, ornithine carbamoyltransferase activity, carboxyl- or carbamoyltransferase activity; INVOLVE…	3684400	3952200	4834900	4.15717e+06	6694800	8305700	4923400	6641300	9146200	8864200	8047600	8686000	10413000	13958000	11931000	1.21007e+07	10	10	10	44.7	44.7	44.7	40.193	0	143.46	86445000	136	F2EEY9	F2EEY9
M0VW03	13.1.2.2.1	amino acid metabolism.synthesis.glutamate family.proline.delta 1-pyrroline-5-carboxylate synthetase	(loc_os01g62900.1 : 1225.0) no description available & (o04226|p5cs_orysa : 1089.0) Delta 1-pyrroline-5-carboxylate synthetase (P5CS) [Includes: Glutamate 5-kinase (EC 2.7.2.11) (Gamma-glutamyl kinase) (GK); Gamma-glutamyl phosphate reductase (GPR) (EC 1.2.1.41) (Glutamate-5-semialdehyde dehydrogenase) (Glutamyl-gamma- & (at2g39800 : 952.0) delta1-pyrroline-5-carboxylate synthase 1 (P5CS1); CONTA…	485400	0	641100	375500	432590	700540	577330	570153	571200	393780	435600	466860	0	1008400	966990	658463	5	5	5	7.7	7.7	7.7	78.702	0	11.397	5674000	26	M0VW03;M0VW05	M0VW03;M0VW05
M0X721	13.1.2.2.1	amino acid metabolism.synthesis.glutamate family.proline.delta 1-pyrroline-5-carboxylate synthetase	(o04226|p5cs_orysa : 619.0) Delta 1-pyrroline-5-carboxylate synthetase (P5CS) [Includes: Glutamate 5-kinase (EC 2.7.2.11) (Gamma-glutamyl kinase) (GK); Gamma-glutamyl phosphate reductase (GPR) (EC 1.2.1.41) (Glutamate-5-semialdehyde dehydrogenase) (Glutamyl-gamma- & (loc_os05g38150.2 : 619.0) no description available & (at2g39800 : 495.0) delta1-pyrroline-5-carboxylate synthase 1 (P5CS1); CONTAIN…	1188700	1199200	780750	1.05622e+06	2039600	3511500	1151100	2.23407e+06	2436800	2237900	3697600	2.79077e+06	10023000	6800100	6664300	7.82913e+06	10	10	10	43.9	43.9	43.9	42.769	0	152.83	36096000	76	M0X721	M0X721
M0Z2W8	13.1.7.1	amino acid metabolism.synthesis.histidine.ATP phosphoribosyl transferase	(loc_os03g04169.1 : 584.0) no description available & (at1g09795 : 476.0) ATP phosphoribosyl transferase, catalyses first step of histidine biosynthesis; ATP phosphoribosyl transferase 2 (ATP-PRT2); FUNCTIONS IN: ATP phosphoribosyltransferase activity; INVOLVED IN: histidine biosynthetic process; LOCATED IN: chloroplast; EXPRESSED IN: 24 plant structures; EXPRESSED DURING: 14 growth stages; CONTA…	901450	587270	481860	656860	1309100	1941000	745030	1331710	1362600	2323700	1274700	1.65367e+06	2067800	1591300	1204200	1621100	5	5	5	19.4	19.4	19.4	35.699	0	12.215	14716000	17	M0Z2W8	M0Z2W8
F2DYY1	13.1.7.2	amino acid metabolism.synthesis.histidine.bifunctional phosphoribosyl-ATP diphosphatase and phosphoribosyl-AMP cyclohydrolase	(loc_os01g16940.1 : 429.0) no description available & (at1g31860 : 333.0) encodes a bifunctional protein that has phosphoribosyl-ATP pyrophosphohydrolase (PRA-PH) and phosphoribosyl-AMP cyclohydrolase (PRA-CH) activities.; AT-IE; FUNCTIONS IN: phosphoribosyl-AMP cyclohydrolase activity, phosphoribosyl-ATP diphosphatase activity; INVOLVED IN: histidine biosynthetic process; LOCATED IN: chloroplast…	1175200	1512500	1297100	1.32827e+06	1191000	896370	1227400	1.10492e+06	862040	1088900	942460	964467	1008000	0	0	336000	6	6	6	30.5	30.5	30.5	32.749	0	57.555	9763500	24	F2DYY1	F2DYY1
M0UMA4	13.1.7.9	amino acid metabolism.synthesis.histidine.histidinol dehydrogenase	(q5nay4|hisx_orysa : 796.0) Histidinol dehydrogenase, chloroplast precursor (EC 1.1.1.23) (HDH) - Oryza sativa (Rice) & (loc_os01g13190.1 : 796.0) no description available & (at5g63890 : 711.0) Encodes histidinol dehydrogenase. Up-regulated in response to UV-B.; histidinol dehydrogenase (HDH); FUNCTIONS IN: histidinol dehydrogenase activity; INVOLVED IN: response to UV, pollen development; LOCATE…	1100900	1224600	1090700	1.13873e+06	1234300	1269400	1621700	1.37513e+06	917070	1401800	1079400	1.13276e+06	589410	1116300	872160	859290	4	4	4	11.2	11.2	11.2	45.919	0	13.493	12060000	23	M0UMA4;M0UMA5;F2DR19;M0UMA7;M0UMA8	M0UMA4;M0UMA5;F2DR19
M0UWT0	13.1.7.4	amino acid metabolism.synthesis.histidine.N-5'-phosphoribosyl-formimino-5-aminoimidazole-4-carboxamide ribonucleotide isomerase'	(loc_os03g15120.1 : 391.0) no description available & (at4g26900 : 345.0) encodes a glutamine amidotransferase and cyclase, catalyzes the fifth and sixth steps of the histidine biosynthetic pathway; HIS HF (AT-HF); FUNCTIONS IN: imidazoleglycerol-phosphate synthase activity; INVOLVED IN: histidine biosynthetic process; LOCATED IN: chloroplast; EXPRESSED IN: 23 plant structures; EXPRESSED DURING: …	3013000	2650500	2206200	2.62323e+06	3063300	3464800	2399300	2975800	2789600	2298300	3677200	2921700	2460900	3957700	3732300	3.38363e+06	6	6	6	52.3	52.3	52.3	23.766	0	15.149	31412000	12	M0UWT0	M0UWT0
M0W971	13.1.7.3	amino acid metabolism.synthesis.histidine.phosphoribosyl-AMP cyclohydrolase	(loc_os05g33260.1 : 285.0) no description available & (at2g36230 : 237.0) Encodes a BBMII isomerase involved in histidine biosynthesis.; ALBINO AND PALE GREEN 10 (APG10); FUNCTIONS IN: 1-(5-phosphoribosyl)-5-[(5-phosphoribosylamino)methylideneamino]imidazole-4-carboxamide isomerase activity; INVOLVED IN: histidine biosynthetic process; LOCATED IN: chloroplast; EXPRESSED IN: 21 plant structures; E…	506930	681170	508790	565630	411730	416730	441140	423200	550810	0	464590	338467	378230	347530	0	241920	4	4	4	30.4	30.4	30.4	18.136	0	8.7822	4237400	10	M0W971;M0W972	M0W971;M0W972
M0X7F3	13.1.5.3	amino acid metabolism.synthesis.serine-glycine-cysteine group.cysteine	(loc_os08g03870.1 : 350.0) no description available & (gnl|cdd|71286 : 262.0) no description available & (gnl|cdd|39482 : 235.0) no description available & (at1g18490 : 229.0) Protein of unknown function (DUF1637); FUNCTIONS IN: cysteamine dioxygenase activity; INVOLVED IN: oxidation reduction; LOCATED IN: cellular_component unknown; EXPRESSED IN: 22 plant structures; EXPRESSED DURING: 13 growth …	0	0	0	0	314090	370890	340020	341667	0	462240	436130	299457	0	443940	0	147980	3	3	3	18.8	18.8	18.8	27.388	0	8.505	3158100	8	M0X7F3;M0X7F4	M0X7F3;M0X7F4
M0VW02	13.1.5.3	amino acid metabolism.synthesis.serine-glycine-cysteine group.cysteine	(loc_os05g51470.1 : 280.0) no description available & (gnl|cdd|71286 : 204.0) no description available & (gnl|cdd|39482 : 180.0) no description available & (at5g39890 : 170.0) Protein of unknown function (DUF1637); FUNCTIONS IN: cysteamine dioxygenase activity; INVOLVED IN: oxidation reduction; LOCATED IN: cellular_component unknown; EXPRESSED IN: 24 plant structures; EXPRESSED DURING: 15 growth …	687220	795840	797050	760037	855750	334030	629010	606263	419500	418980	384120	407533	0	499330	418430	305920	4	4	4	34.4	34.4	34.4	19.721	0	32.626	5456900	14	M0VW02	M0VW02
M0W0Q0	13.1.5.3	amino acid metabolism.synthesis.serine-glycine-cysteine group.cysteine	(loc_os09g16910.3 : 482.0) no description available & (at5g65720 : 420.0) cysteine desulfurase whose activity is dependent on AtSufE activation.; nitrogen fixation S (NIFS)-like 1 (NFS1); FUNCTIONS IN: transaminase activity, zinc ion binding, cysteine desulfurase activity, ATP binding; INVOLVED IN: iron-sulfur cluster assembly; LOCATED IN: mitochondrion; EXPRESSED IN: 23 plant structures; EXPRESS…	715490	663440	856470	745133	629770	339960	841140	603623	394700	0	283600	226100	383220	344230	0	242483	4	4	4	24.3	24.3	24.3	27.843	0	13.627	4665800	16	M0W0Q0	M0W0Q0
M0X3J4	13.1.5.3.1	amino acid metabolism.synthesis.serine-glycine-cysteine group.cysteine.OASTL	(loc_os06g05700.1 : 524.0) no description available & (gnl|cdd|36466 : 381.0) no description available & (gnl|cdd|30381 : 345.0) no description available & (o81155|cyskp_soltu : 333.0) Cysteine synthase, chloroplast precursor (EC 2.5.1.47) (O-acetylserine sulfhydrylase) (O-acetylserine (Thiol)-lyase) (CSase B) (CS-B) (OAS-TL B) - Solanum tuberosum (Potato) & (at3g59760 : 321.0) Arabidopsis thalia…	1297800	983310	875790	1052300	514270	0	891480	468583	0	0	473210	157737	0	0	0	0	5	5	5	21.3	21.3	21.3	37.151	0	11.381	5689000	9	M0X3J4;M0X3J3;M0X3J5	M0X3J4;M0X3J3;M0X3J5
M0YGY9	13.1.5.3.1	amino acid metabolism.synthesis.serine-glycine-cysteine group.cysteine.OASTL	(loc_os04g08350.2 : 557.0) no description available & (at3g61440 : 479.0) Encodes a cysteine synthase isomer CysC1. The isomer is however less effective in cysteine biosynthesis. It is involved in beta-cyanoalanine biosynthesis, an intermediate of cyanide detoxification pathway.; cysteine synthase C1 (CYSC1); CONTAINS InterPro DOMAIN/s: Pyridoxal phosphate-dependent enzyme, beta subunit (InterPro…	2308800	3842900	3602800	3251500	1298800	411040	2028600	1.24615e+06	825890	494490	632790	651057	0	0	0	0	7	7	7	18.3	18.3	18.3	39.738	0	16.833	11501000	32	M0YGY9;M0YGY7;M0YGZ0;M0YGY8	M0YGY9;M0YGY7;M0YGZ0
M0VBS3	13.1.5.3.1	amino acid metabolism.synthesis.serine-glycine-cysteine group.cysteine.OASTL	(p38076|cysk_wheat : 400.0) Cysteine synthase (EC 2.5.1.47) (O-acetylserine sulfhydrylase) (O-acetylserine (Thiol)-lyase) (CSase A) (OAS-TL A) - Triticum aestivum (Wheat) & (loc_os12g42980.1 : 386.0) no description available & (at4g14880 : 343.0) Encodes a cytosolic isoform of cytosolic O-acetylserine(thiol)lyase, a key enzyme in cysteine biosynthesis and for the fixation of inorganic sulfide. It…	25640000	23197000	29086000	2.59743e+07	24017000	18851000	22013000	21627000	25831000	26812000	27118000	26587000	19672000	18007000	17653000	18444000	12	12	12	70	70	70	24.943	0	323.31	242650000	181	M0VBS3	M0VBS3
F2D8H2	13.1.5.3.1	amino acid metabolism.synthesis.serine-glycine-cysteine group.cysteine.OASTL	(loc_os01g74650.3 : 558.0) no description available & (o81155|cyskp_soltu : 512.0) Cysteine synthase, chloroplast precursor (EC 2.5.1.47) (O-acetylserine sulfhydrylase) (O-acetylserine (Thiol)-lyase) (CSase B) (CS-B) (OAS-TL B) - Solanum tuberosum (Potato) & (at3g59760 : 495.0) Arabidopsis thaliana O-acetylserine (thiol) lyase (OAS-TL) isoform oasC; O-acetylserine (thiol) lyase isoform C (OASC); …	9237500	12201000	9498300	1.03123e+07	5944300	4368800	8180100	6164400	4937600	4692700	5331700	4.98733e+06	2610200	2140200	1897400	2.21593e+06	13	13	13	51.9	51.9	51.9	40.927	0	265.37	57672000	113	F2D8H2;M0YU97	F2D8H2;M0YU97
M0Y0D3	13.1.5.2.41	amino acid metabolism.synthesis.serine-glycine-cysteine group.glycine.sarcosine oxidase	(loc_os12g35890.1 : 483.0) no description available & (at2g24580 : 390.0) FAD-dependent oxidoreductase family protein; FUNCTIONS IN: sarcosine oxidase activity; INVOLVED IN: tetrahydrofolate metabolic process, oxidation reduction; LOCATED IN: cellular_component unknown; EXPRESSED IN: 23 plant structures; EXPRESSED DURING: 13 growth stages; CONTAINS InterPro DOMAIN/s: FAD dependent oxidoreductase …	1140400	774560	801300	905420	2502200	4358300	1569300	2.80993e+06	4209700	5096400	4521300	4.60913e+06	7542800	11655000	9039900	9.41257e+06	8	7	7	31.6	28.3	28.3	43.506	0	37.025	47892000	46	M0Y0D3;M0Y0D2	M0Y0D3
M0Z518	13.1.5.2.41	amino acid metabolism.synthesis.serine-glycine-cysteine group.glycine.sarcosine oxidase	(loc_os12g35890.1 : 482.0) no description available & (at2g24580 : 333.0) FAD-dependent oxidoreductase family protein; FUNCTIONS IN: sarcosine oxidase activity; INVOLVED IN: tetrahydrofolate metabolic process, oxidation reduction; LOCATED IN: cellular_component unknown; EXPRESSED IN: 23 plant structures; EXPRESSED DURING: 13 growth stages; CONTAINS InterPro DOMAIN/s: FAD dependent oxidoreductase …	2173000	3248300	3047200	2.82283e+06	2002000	2463500	2372400	2279300	2593800	2596800	2555100	2581900	3723300	2455100	2732200	2970200	9	9	8	40.3	40.3	36.9	43.031	0	39.47	28337000	51	M0Z518;M0Z519	M0Z518;M0Z519
M0XE88	13.1.5.1.1	amino acid metabolism.synthesis.serine-glycine-cysteine group.serine.phosphoglycerate dehydrogenase	(loc_os04g55720.1 : 731.0) no description available & (at4g34200 : 681.0) embryo sac development arrest 9 (EDA9); FUNCTIONS IN: ATP binding; INVOLVED IN: megagametogenesis; LOCATED IN: mitochondrion, chloroplast, membrane; EXPRESSED IN: 26 plant structures; EXPRESSED DURING: 14 growth stages; CONTAINS InterPro DOMAIN/s: D-3-phosphoglycerate dehydrogenase (InterPro:IPR006236), D-isomer specific 2-…	14642000	13967000	15220000	1.46097e+07	11564000	8967100	14835000	11788700	9223600	10018000	12388000	10543200	8964600	6116800	6359800	7.14707e+06	14	14	14	54.5	54.5	54.5	45.838	0	158.56	114370000	178	M0XE88;M0W1M5;M0XP60;M0W1M6;F2DUL4	M0XE88
M0V221	13.1.5.1.2	amino acid metabolism.synthesis.serine-glycine-cysteine group.serine.phosphoserine aminotransferase	(loc_os03g06200.1 : 624.0) no description available & (at2g17630 : 501.0) Pyridoxal phosphate (PLP)-dependent transferases superfamily protein; FUNCTIONS IN: pyridoxal phosphate binding, transaminase activity, catalytic activity, O-phospho-L-serine:2-oxoglutarate aminotransferase activity; INVOLVED IN: response to cadmium ion; LOCATED IN: chloroplast; EXPRESSED IN: 23 plant structures; EXPRESSED …	30008000	30710000	39288000	3.33353e+07	25358000	19908000	32119000	25795000	24442000	20307000	20087000	21612000	12119000	14217000	13992000	1.34427e+07	13	13	13	61	61	61	35.758	0	110.76	241120000	180	M0V221;M0V222	M0V221;M0V222
M0X7U8	13.1.5.1.3	amino acid metabolism.synthesis.serine-glycine-cysteine group.serine.phosphoserine phosphatase	(loc_os11g41160.2 : 441.0) no description available & (at1g18640 : 356.0) Encodes a 3-phosphoserine phosphatase acting in the last step of serine biosynthesis within the chloroplast.; 3-phosphoserine phosphatase (PSP); FUNCTIONS IN: phosphoserine phosphatase activity; INVOLVED IN: L-serine biosynthetic process; LOCATED IN: chloroplast; EXPRESSED IN: 22 plant structures; EXPRESSED DURING: 13 growt…	363640	0	416490	260043	314140	303640	350450	322743	296290	209830	0	168707	0	195610	173210	122940	2	2	2	9.3	9.3	9.3	32.452	0	19.09	2635800	15	M0X7U8;M0YWW0;M0YWW7;M0YWW6;M0YWW4;M0YWW2;M0YWW5	M0X7U8;M0YWW0;M0YWW7;M0YWW6;M0YWW4;M0YWW2;M0YWW5
M0XFS6	24	Biodegradation of Xenobiotics	(loc_os09g28630.1 : 420.0) no description available & (gnl|cdd|36728 : 244.0) no description available & (at1g47480 : 214.0) alpha/beta-Hydrolases superfamily protein; FUNCTIONS IN: hydrolase activity; INVOLVED IN: metabolic process; LOCATED IN: cellular_component unknown; EXPRESSED IN: stem, hypocotyl, root, flower; EXPRESSED DURING: petal differentiation and expansion stage; CONTAINS InterPro D…	2210000	1456900	2075600	1.91417e+06	1891500	1639100	1891300	1807300	2269900	1943400	2017300	2.07687e+06	605890	863870	1018300	829353	6	6	6	34.4	34.4	34.4	32.861	0	45.551	17659000	43	M0XFS6;F2DFN2	M0XFS6
M0YCT1	24	Biodegradation of Xenobiotics	(loc_os03g15320.1 : 888.0) no description available & (at1g75620 : 584.0) glyoxal oxidase-related protein; FUNCTIONS IN: molecular_function unknown; INVOLVED IN: biological_process unknown; LOCATED IN: endomembrane system; EXPRESSED IN: root, flower; EXPRESSED DURING: 4 anthesis; CONTAINS InterPro DOMAIN/s: Galactose oxidase/kelch, beta-propeller (InterPro:IPR011043), Galactose oxidase, beta-prop…	1589800	2702200	2472900	2.25497e+06	660020	452480	1685100	932533	0	387900	368030	251977	0	0	0	0	6	6	6	14.5	14.5	14.5	62.385	0	17.101	8228700	26	M0YCT1	M0YCT1
M0WN49	24	Biodegradation of Xenobiotics	(loc_os02g35940.1 : 382.0) no description available & (gnl|cdd|36728 : 255.0) no description available & (at1g47480 : 227.0) alpha/beta-Hydrolases superfamily protein; FUNCTIONS IN: hydrolase activity; INVOLVED IN: metabolic process; LOCATED IN: cellular_component unknown; EXPRESSED IN: stem, hypocotyl, root, flower; EXPRESSED DURING: petal differentiation and expansion stage; CONTAINS InterPro D…	2694500	2669200	2705400	2689700	1902300	1805900	2264400	1.99087e+06	2217400	2645300	2521500	2461400	1548500	2476100	2024400	2.01633e+06	7	7	7	39.9	39.9	39.9	37.839	0	75.322	24145000	45	M0WN49	M0WN49
M0Y0G3	24.3	Biodegradation of Xenobiotics.3-hydroxybutyryl-CoA dehydrogenase	(loc_os01g58380.1 : 421.0) no description available & (at3g15290 : 353.0) 3-hydroxyacyl-CoA dehydrogenase family protein; FUNCTIONS IN: in 7 functions; INVOLVED IN: fatty acid metabolic process, metabolic process; LOCATED IN: peroxisome; EXPRESSED IN: 24 plant structures; EXPRESSED DURING: 15 growth stages; CONTAINS InterPro DOMAIN/s: Dehydrogenase, multihelical (InterPro:IPR013328), 6-phosphoglu…	0	0	0	0	0	0	0	0	0	0	0	0	0	0	0	0	1	1	1	5.7	5.7	5.7	28.809	0.009009	1.9578	0	1	M0Y0G3;F2D6Y9	M0Y0G3;F2D6Y9
M0X8N4	24.1	Biodegradation of Xenobiotics.hydroxyacylglutathione hydrolase	(loc_os09g34100.1 : 617.0) no description available & (at1g06130 : 426.0) glyoxalase 2-4 (GLX2-4); FUNCTIONS IN: hydrolase activity, hydroxyacylglutathione hydrolase activity, zinc ion binding; INVOLVED IN: methylglyoxal catabolic process to D-lactate; LOCATED IN: chloroplast; EXPRESSED IN: 24 plant structures; EXPRESSED DURING: 13 growth stages; CONTAINS InterPro DOMAIN/s: Beta-lactamase-like (I…	413480	546470	493040	484330	383030	353880	396390	377767	406910	295920	307580	336803	190550	253580	248870	231000	1	1	1	3.9	3.9	3.9	36.952	0	8.2624	3594100	19	M0X8N4	M0X8N4
M0Z115	24.1	Biodegradation of Xenobiotics.hydroxyacylglutathione hydrolase	(loc_os01g47690.1 : 185.0) no description available & (gnl|cdd|36032 : 183.0) no description available & (at1g53580 : 176.0) Mononuclear Fe(II)-containing member of the b-lactamase fold superfamily. ETHE1 is homodimeric in solution, exhibits low-level esterase activity, and specifically binds a single Fe(II) atom in the active site.; glyoxalase II 3 (GLY3); FUNCTIONS IN: hydrolase activity, actin…	872620	909480	1652900	1145000	1245900	0	1128700	791533	677900	782930	688370	716400	573180	0	0	191060	2	2	2	32.4	32.4	32.4	12.058	0	7.6243	8845000	14	M0Z115;M0Z117	M0Z115;M0Z117
F2CWX2	24.1	Biodegradation of Xenobiotics.hydroxyacylglutathione hydrolase	(loc_os03g21460.1 : 483.0) no description available & (at3g10850 : 391.0) glyoxalase II cytoplasmic isozyme (Glx2-2) mRNA, complete; GLY2; FUNCTIONS IN: hydroxyacylglutathione hydrolase activity; INVOLVED IN: methylglyoxal catabolic process to D-lactate; LOCATED IN: endomembrane system, cytoplasm; EXPRESSED IN: 23 plant structures; EXPRESSED DURING: 13 growth stages; CONTAINS InterPro DOMAIN/s: B…	2379500	2412200	2359400	2383700	3004700	4389300	2298200	3.23073e+06	2962700	3470800	2906900	3.11347e+06	6803500	7397600	7655800	7.28563e+06	7	7	7	46.1	46.1	46.1	28.608	0	32.829	41202000	66	F2CWX2;M0UP86	F2CWX2
F2CQ08	24.2	Biodegradation of Xenobiotics.lactoylglutathione lyase	(loc_os02g17920.1 : 543.0) no description available & (at1g67280 : 501.0) Glyoxalase/Bleomycin resistance protein/Dioxygenase superfamily protein; FUNCTIONS IN: lactoylglutathione lyase activity, metal ion binding; INVOLVED IN: response to cold, carbohydrate metabolic process; LOCATED IN: thylakoid, stromule, chloroplast; EXPRESSED IN: 24 plant structures; EXPRESSED DURING: 14 growth stages; CONT…	685880	817310	1152300	885163	824360	1072800	681740	859633	0	1179300	1057300	745533	0	0	0	0	3	3	3	7.8	7.8	7.8	37.55	0.00043687	4.9666	9408900	13	F2CQ08;M0UM48	F2CQ08
M0UZ59	24.2	Biodegradation of Xenobiotics.lactoylglutathione lyase	(loc_os05g14194.1 : 184.0) no description available & (at1g67280 : 172.0) Glyoxalase/Bleomycin resistance protein/Dioxygenase superfamily protein; FUNCTIONS IN: lactoylglutathione lyase activity, metal ion binding; INVOLVED IN: response to cold, carbohydrate metabolic process; LOCATED IN: thylakoid, stromule, chloroplast; EXPRESSED IN: 24 plant structures; EXPRESSED DURING: 14 growth stages; CONT…	615220	559670	564830	579907	490970	585260	511290	529173	615960	568060	667590	617203	568390	560800	558560	562583	4	4	4	63.4	63.4	63.4	10.262	0	7.4652	6066500	16	M0UZ59;M0UZ63;M0UZ60	M0UZ59;M0UZ63;M0UZ60
F2E0P3	24.2	Biodegradation of Xenobiotics.lactoylglutathione lyase	(loc_os03g45720.1 : 197.0) no description available & (at2g32090 : 131.0) Lactoylglutathione lyase / glyoxalase I family protein; BEST Arabidopsis thaliana protein match is: Lactoylglutathione lyase / glyoxalase I family protein (TAIR:AT2G28420.1); Has 35333 Blast hits to 34131 proteins in 2444 species: Archae - 798; Bacteria - 22429; Metazoa - 974; Fungi - 991; Plants - 531; Viruses - 0; Other E…	8055500	5641900	5768900	6.48877e+06	4484300	5007400	4759500	4750400	4285700	5052700	4639700	4.65937e+06	14579000	14541000	16015000	15045000	6	6	6	68.6	68.6	68.6	15.045	0	58.89	76114000	66	F2E0P3	F2E0P3
M0WJU7	24.2	Biodegradation of Xenobiotics.lactoylglutathione lyase	(loc_os03g16940.1 : 172.0) no description available & (at1g07645 : 158.0) dessication-induced 1VOC superfamily protein (DSI-1VOC); FUNCTIONS IN: catalytic activity; LOCATED IN: endomembrane system; EXPRESSED IN: seed; CONTAINS InterPro DOMAIN/s: Glyoxalase/bleomycin resistance protein/dioxygenase (InterPro:IPR004360); Has 35333 Blast hits to 34131 proteins in 2444 species: Archae - 798; Bacteria …	378020	0	0	126007	2458400	16008000	978400	6481600	6038300	6858200	5548500	6.14833e+06	73302000	82719000	107950000	8.79903e+07	9	9	9	61.5	61.5	61.5	14.374	0	312.46	242010000	66	M0WJU7;M0WJU8	M0WJU7
F2CQP8	24.2	Biodegradation of Xenobiotics.lactoylglutathione lyase	(q948t6|lgul_orysa : 547.0) Lactoylglutathione lyase (EC 4.4.1.5) (Methylglyoxalase) (Aldoketomutase) (Glyoxalase I) (Glx I) (Ketone-aldehyde mutase) (S-D-lactoylglutathione methylglyoxal lyase) (Allergen Ory s ?) (Allergen Glb33) (PP33) - Oryza sativa (Rice) & (loc_os08g09250.2 : 547.0) no description available & (at1g11840 : 445.0) Encodes a glyoxalase I homolog ATGLX1.; glyoxalase I homolog (G…	42385000	39600000	40182000	4.07223e+07	46322000	60764000	38207000	48431000	67787000	67280000	64395000	6.64873e+07	92348000	85727000	73979000	84018000	16	16	16	68	68	68	32.546	0	323.31	632280000	192	F2CQP8	F2CQP8
M0YB08	25	C1-metabolism	(loc_os02g52430.2 : 323.0) no description available & (at5g16450 : 275.0) Ribonuclease E inhibitor RraA/Dimethylmenaquinone methyltransferase; FUNCTIONS IN: ribonuclease inhibitor activity; INVOLVED IN: regulation of RNA metabolic process; LOCATED IN: cellular_component unknown; EXPRESSED IN: 24 plant structures; EXPRESSED DURING: 13 growth stages; CONTAINS InterPro DOMAIN/s: Ribonuclease E inhib…	19655000	22774000	20191000	2.08733e+07	13186000	13095000	17327000	14536000	14402000	11887000	10879000	1.23893e+07	12695000	13023000	13112000	1.29433e+07	7	7	7	66.1	66.1	66.1	18.007	0	124.44	151110000	97	M0YB08;M0YB09;M0YB07;M0YB06	M0YB08;M0YB09;M0YB07;M0YB06
M0VRL8	25	C1-metabolism	(loc_os06g40940.1 : 1743.0) no description available & (at2g26080 : 1627.0) glycine decarboxylase P-protein 2 (GLDP2); FUNCTIONS IN: glycine dehydrogenase (decarboxylating) activity, ATP binding; INVOLVED IN: oxidation reduction, glycine decarboxylation via glycine cleavage system, glycine metabolic process; LOCATED IN: mitochondrion, glycine cleavage complex, chloroplast, chloroplast envelope; E…	793120	774090	794450	787220	868710	1425800	1262200	1185570	1162500	2412400	2322300	1.96573e+06	499790	528330	536550	521557	8	8	8	13.5	13.5	13.5	101.97	0	44.3	13341000	34	M0VRL8	M0VRL8
F2E2B4	25.4	C1-metabolism.5-formyltetrahydrofolate cyclo-ligase	(loc_os07g39070.1 : 369.0) no description available & (at5g13050 : 254.0) 5-Formyltetrahydrofolate cycloligase (5-CHO-THF cycloligase - AT5G13050.1) regulates/influences under photorespiratory conditions the activity of another gene product, i.e. serine hydroxymethyltransferase (SHMT) due to accumulating amounts of 5-Formyltetrahydrofolate; 5-formyltetrahydrofolate cycloligase (5-FCL); CONTAINS I…	1846000	1151000	1203900	1400300	2413500	2219000	1271100	1.96787e+06	3237600	3337100	3825600	3.46677e+06	1513300	1652200	2044400	1.73663e+06	4	4	4	22	22	22	30.914	0	171.9	24394000	45	F2E2B4	F2E2B4
F2CWR0	25.1	C1-metabolism.formate dehydrogenase	(q9zri8|fdh_horvu : 740.0) Formate dehydrogenase, mitochondrial precursor (EC 1.2.1.2) (NAD-dependent formate dehydrogenase) (FDH) - Hordeum vulgare (Barley) & (loc_os06g29180.1 : 733.0) no description available & (at5g14780 : 603.0) Encodes a NAD-dependent formate dehydrogenase.; formate dehydrogenase (FDH); FUNCTIONS IN: NAD or NADH binding, binding, oxidoreductase activity, acting on the CH-OH…	102270000	61444000	72645000	7.87863e+07	166630000	177390000	89430000	1.44483e+08	221450000	209520000	195710000	2.08893e+08	197490000	275030000	242600000	2.38373e+08	25	25	25	77.7	77.7	77.7	41.491	0	323.31	1863700000	462	F2CWR0;M0Z139	F2CWR0;M0Z139
M0UNQ7	25.2	C1-metabolism.formate-tetrahydrofolate ligase	(loc_os09g27420.1 : 1130.0) no description available & (at1g50480 : 1036.0) 10-formyltetrahydrofolate synthetase (THFS) mRNA, complete; 10-formyltetrahydrofolate synthetase (THFS); FUNCTIONS IN: formate-tetrahydrofolate ligase activity, copper ion binding, ATP binding; INVOLVED IN: response to cadmium ion, folic acid and derivative biosynthetic process; LOCATED IN: apoplast, chloroplast, plasma m…	6942300	5402700	5396100	5913700	8170500	9579600	6006200	7.91877e+06	10049000	10864000	13223000	1.13787e+07	10446000	11359000	9068500	1.02912e+07	18	18	18	56.8	56.8	56.8	68.025	0	218.95	101850000	142	M0UNQ7;M0UNQ8	M0UNQ7
F2DET3	25.1	C1-metabolism.glycine hydroxymethyltransferase	(loc_os12g22030.1 : 830.0) no description available & (at4g13930 : 822.0) Encodes a serine hydroxymethyltransferase maximally expressed in root; serine hydroxymethyltransferase 4 (SHM4); FUNCTIONS IN: pyridoxal phosphate binding, glycine hydroxymethyltransferase activity, catalytic activity; INVOLVED IN: response to cadmium ion, glycine metabolic process, L-serine metabolic process; LOCATED IN: c…	1673300	1339900	1514200	1.50913e+06	1315300	1223100	1741300	1.42657e+06	1036800	1356400	1270300	1.22117e+06	956520	1107900	1171500	1078640	7	5	5	25.9	18.9	18.9	51.47	0	103.02	13592000	32	F2DET3	F2DET3
F2D3S8	25.1	C1-metabolism.glycine hydroxymethyltransferase	(loc_os03g52840.1 : 940.0) no description available & (at4g37930 : 879.0) Encodes a protein with mitochondrial serine hydroxymethyltransferase activity, which functions in the photorespiratory pathway, catalyzes the conversion of serine and tetrahydrofolate to glycine and 5,10-methylene tetrahydrofolate. Involved in controlling cell damage caused by abiotic stress, such as high light and salt and…	3416800	5750000	5502600	4889800	3832600	4338400	4172000	4.11433e+06	5597400	5612200	6213400	5.80767e+06	2743000	2921900	2895600	2853500	13	13	13	43.1	43.1	43.1	56.136	0	123.21	47526000	99	F2D3S8;M0XEI9;M0XEI7	F2D3S8;M0XEI9
M0VEU2	25.1	C1-metabolism.glycine hydroxymethyltransferase	(loc_os12g22030.1 : 803.0) no description available & (gnl|cdd|37678 : 751.0) no description available & (at4g13930 : 736.0) Encodes a serine hydroxymethyltransferase maximally expressed in root; serine hydroxymethyltransferase 4 (SHM4); FUNCTIONS IN: pyridoxal phosphate binding, glycine hydroxymethyltransferase activity, catalytic activity; INVOLVED IN: response to cadmium ion, glycine metabolic…	2890600	1955200	2036500	2294100	3954900	3373300	3531000	3.61973e+06	4612700	5460600	4720200	4.93117e+06	7410200	9263500	7033000	7.90223e+06	14	14	12	54.2	54.2	47.3	52.522	0	89.811	48234000	95	M0VEU2;F2CRV8	M0VEU2;F2CRV8
M0XVL7	25.5	C1-metabolism.Methylenetetrahydrofolate dehydrogenase & Methenyltetrahydrofolate cyclohydrolase	(loc_os02g02850.1 : 533.0) no description available & (at4g00620 : 479.0) Amino acid dehydrogenase family protein; FUNCTIONS IN: binding, catalytic activity; INVOLVED IN: folic acid and derivative biosynthetic process, metabolic process; LOCATED IN: chloroplast; CONTAINS InterPro DOMAIN/s: Tetrahydrofolate dehydrogenase/cyclohydrolase, NAD(P)-binding domain (InterPro:IPR020631), Tetrahydrofolate …	427310	0	319710	249007	593280	556650	466910	538947	543750	784480	574700	634310	0	525300	528240	351180	6	6	6	31.2	31.2	31.2	34.474	0	15.241	5866600	11	M0XVL7	M0XVL7
F2D8I9	25.5	C1-metabolism.Methylenetetrahydrofolate dehydrogenase & Methenyltetrahydrofolate cyclohydrolase	(loc_os05g05830.1 : 477.0) no description available & (at3g12290 : 422.0) Amino acid dehydrogenase family protein; FUNCTIONS IN: binding, catalytic activity; INVOLVED IN: folic acid and derivative biosynthetic process, metabolic process; LOCATED IN: chloroplast; EXPRESSED IN: 25 plant structures; EXPRESSED DURING: 14 growth stages; CONTAINS InterPro DOMAIN/s: Tetrahydrofolate dehydrogenase/cycloh…	2573100	3240300	2817600	2877000	2732100	2514700	2377900	2.54157e+06	2018700	2985100	3091000	2.69827e+06	2099200	1849900	1981200	1.97677e+06	11	11	11	60.3	60.3	60.3	30.732	0	35.922	27770000	55	F2D8I9;M0UW56	F2D8I9
M0YZ59	25.6	C1-metabolism.methylenetetrahydrofolate reductase	(q75he6|mthr_orysa : 578.0) Probable methylenetetrahydrofolate reductase (EC 1.5.1.20) - Oryza sativa (Rice) & (loc_os03g60090.2 : 578.0) no description available & (at2g44160 : 536.0) methylenetetrahydrofolate reductase MTHFR2 mRNA, complete; methylenetetrahydrofolate reductase 2 (MTHFR2); FUNCTIONS IN: methylenetetrahydrofolate reductase (NADPH) activity; INVOLVED IN: oxidation reduction, methi…	169850	0	0	56616.7	0	0	0	0	0	0	0	0	0	0	0	0	3	3	3	23	23	23	31.652	0	7.1054	1849000	5	M0YZ59	M0YZ59
M0XDA5	10.5	cell wall.cell wall proteins	(loc_os04g31340.1 : 604.0) no description available & (at3g48530 : 388.0) SNF1-related protein kinase regulatory subunit gamma 1 (KING1); FUNCTIONS IN: molecular_function unknown; INVOLVED IN: biological_process unknown; LOCATED IN: plant-type cell wall; EXPRESSED IN: 23 plant structures; EXPRESSED DURING: 13 growth stages; CONTAINS InterPro DOMAIN/s: Cystathionine beta-synthase, core (InterPro:I…	0	0	0	0	0	0	0	0	0	0	0	0	0	0	174880	58293.3	1	1	1	4.5	4.5	4.5	36.725	0.0038787	2.4087	656130	1	M0XDA5;M0XDA4	M0XDA5;M0XDA4
M0WH10	10.5.1.1	cell wall.cell wall proteins.AGPs.AGP	(loc_os03g03600.1 : 239.0) no description available & (at2g45470 : 159.0) FASCICLIN-like arabinogalactan protein 8 (FLA8); LOCATED IN: anchored to plasma membrane, apoplast, plasma membrane, anchored to membrane, plant-type cell wall; EXPRESSED IN: 24 plant structures; EXPRESSED DURING: 14 growth stages; CONTAINS InterPro DOMAIN/s: FAS1 domain (InterPro:IPR000782); BEST Arabidopsis thaliana prote…	0	188710	0	62903.3	0	0	0	0	0	0	0	0	0	0	0	0	1	1	1	11.3	11.3	11.3	22.283	0.0018608	2.8969	537080	2	M0WH10	M0WH10
M0YC15	10.5.1.1	cell wall.cell wall proteins.AGPs.AGP	(loc_os02g49420.1 : 208.0) no description available & (at5g55730 : 141.0) fasciclin-like arabinogalactan-protein 1 (Fla1); FASCICLIN-like arabinogalactan 1 (FLA1); CONTAINS InterPro DOMAIN/s: FAS1 domain (InterPro:IPR000782); BEST Arabidopsis thaliana protein match is: FASCICLIN-like arabinogalactan 2 (TAIR:AT4G12730.1). & (reliability: 282.0) & (original description: Uncharacterized protein OS=H…	0	0	613550	204517	0	0	0	0	0	0	0	0	0	0	0	0	1	1	1	6.3	6.3	6.3	28.09	0.00080386	3.8329	1420200	3	M0YC15	M0YC15
M0YYC0	10.5.1.1	cell wall.cell wall proteins.AGPs.AGP	(loc_os05g38500.1 : 378.0) no description available & (at3g46550 : 223.0) Isolated in a screen for salt hypersensitive mutants. Mutants have thinner cell walls, abnormal siliques and root growth is inhibited under salt stress. The gene has similarity to arabinogalactan proteins and domains associated with cell adhesion.; salt overly sensitive 5 (SOS5); FUNCTIONS IN: polysaccharide binding; INVOLV…	681930	827700	876240	795290	543190	580200	602460	575283	504850	561970	483360	516727	0	385110	0	128370	4	4	4	25.5	25.5	25.5	33.073	0	28.93	5661500	14	M0YYC0	M0YYC0
M0XJG2	10.5.1.1	cell wall.cell wall proteins.AGPs.AGP	(loc_os08g23180.1 : 450.0) no description available & (at5g55730 : 263.0) fasciclin-like arabinogalactan-protein 1 (Fla1); FASCICLIN-like arabinogalactan 1 (FLA1); CONTAINS InterPro DOMAIN/s: FAS1 domain (InterPro:IPR000782); BEST Arabidopsis thaliana protein match is: FASCICLIN-like arabinogalactan 2 (TAIR:AT4G12730.1). & (reliability: 526.0) & (original description: Uncharacterized protein OS=H…	3233500	4453200	3753400	3.81337e+06	2630600	1848100	3475600	2.65143e+06	1564800	1265400	1440200	1.42347e+06	891210	628510	584760	701493	6	6	6	25.6	25.6	25.6	42.382	0	127.7	21127000	46	M0XJG2	M0XJG2
M0Z9S4	10.5.1.1	cell wall.cell wall proteins.AGPs.AGP	(loc_os04g48490.1 : 476.0) no description available & (at2g45470 : 320.0) FASCICLIN-like arabinogalactan protein 8 (FLA8); LOCATED IN: anchored to plasma membrane, apoplast, plasma membrane, anchored to membrane, plant-type cell wall; EXPRESSED IN: 24 plant structures; EXPRESSED DURING: 14 growth stages; CONTAINS InterPro DOMAIN/s: FAS1 domain (InterPro:IPR000782); BEST Arabidopsis thaliana prote…	5804000	8289400	7592600	7.22867e+06	5107600	5280700	6238200	5.54217e+06	4388200	5382600	5715700	5.16217e+06	6287900	7611700	7376700	7092100	7	7	7	18.4	18.4	18.4	44.34	0	60.139	63555000	57	M0Z9S4	M0Z9S4
F2E1F5	10.5.4	cell wall.cell wall proteins.HRGP	(loc_os01g55050.2 : 446.0) no description available & (at4g28300 : 155.0) Encodes a protein with 13.6% proline amino acids that is predicted to localize to the cell wall.; Protein of unknown function (DUF1421); CONTAINS InterPro DOMAIN/s: Protein of unknown function DUF1421 (InterPro:IPR010820); BEST Arabidopsis thaliana protein match is: Protein of unknown function (DUF1421) (TAIR:AT5G14540.1); …	367430	300940	331070	333147	365480	315230	324130	334947	331370	326340	379980	345897	0	328360	377620	235327	2	2	2	8.3	8.3	8.3	66.296	0	10.067	3454900	10	F2E1F5	F2E1F5
M0VK83	10.5.3	cell wall.cell wall proteins.LRR	(loc_os02g04540.1 : 474.0) no description available & (at1g12040 : 371.0) encodes a a chimeric leucine-rich repeat/extensin protein that regulates root hair morphogenesis and elongation. Null mutants develop root hairs that frequently abort, swell, or branch. Gene is expressed in root hair cells and protein is specifically localized in the wall of the hair proper.; leucine-rich repeat/extensin 1 …	1003800	999490	1193100	1.06546e+06	990580	1337300	1023300	1117060	738780	902420	1004700	881967	0	0	418130	139377	4	4	4	13.3	13.3	13.3	48.901	0	13.022	11077000	53	M0VK83;M0YR54;M0YR56;M0YR55	M0VK83
M0XUK9	10.5.5	cell wall.cell wall proteins.RGP	(gnl|cdd|72787 : 673.0) no description available & (loc_os04g56520.2 : 663.0) no description available & (at5g16510 : 454.0) Alpha-1,4-glucan-protein synthase family protein; FUNCTIONS IN: transferase activity, transferring hexosyl groups, glycogenin glucosyltransferase activity; INVOLVED IN: response to salt stress; LOCATED IN: cell junction, Golgi apparatus, plant-type cell wall; EXPRESSED IN: …	0	0	0	0	306820	694910	533400	511710	564670	857110	649800	690527	1495500	1695400	493850	1228250	4	4	4	19.5	19.5	19.5	38.873	0	11.241	6744100	10	M0XUK9	M0XUK9
M0XYI8	10.5.5	cell wall.cell wall proteins.RGP	(loc_os03g40270.1 : 671.0) no description available & (o04300|uptg_pea : 664.0) Alpha-1,4-glucan-protein synthase [UDP-forming] (EC 2.4.1.112) (UDP-glucose:protein transglucosylase) (UPTG) (Reversibly glycosylated polypeptide) - Pisum sativum (Garden pea) & (at3g02230 : 656.0) reversibly glycosylated polypeptide possibly involved in plant cell wall synthesis; reversibly glycosylated polypeptide 1…	0	0	0	0	0	0	0	0	0	0	267070	89023.3	0	0	0	0	6	2	2	17.1	7.3	7.3	40.532	0.00080096	3.7813	1155100	5	M0XYI8	M0XYI8
M0Z4U7	10.5.5	cell wall.cell wall proteins.RGP	(loc_os07g41360.1 : 649.0) no description available & (q9sc19|uptg1_soltu : 640.0) Alpha-1,4-glucan-protein synthase [UDP-forming] 1 (EC 2.4.1.112) (UDP-glucose:protein transglucosylase 1) (UPTG 1) - Solanum tuberosum (Potato) & (at3g08900 : 624.0) Encodes a reversible autoglycosylated protein peripherally associated with cell membranes. Highly expressed in roots ans suspension-cultured cells.; r…	342920	334580	342490	339997	568000	1257200	340690	721963	627280	2215000	3483600	2.10863e+06	2891600	4144800	2641900	3226100	13	5	5	58.2	32	32	36.962	0	13.09	17583000	27	M0Z4U7	M0Z4U7
M0XJL4	10.5.5	cell wall.cell wall proteins.RGP	(loc_os03g40270.1 : 724.0) no description available & (p80607|uptg_maize : 707.0) Alpha-1,4-glucan-protein synthase [UDP-forming] (EC 2.4.1.112) (UDP-glucose:protein transglucosylase) (UPTG) (Amylogenin) (Golgi-associated protein se-wap41) - Zea mays (Maize) & (at5g15650 : 664.0) Reversibly Glycosylated Polypeptide-2. Constitutive expression in tobacco impairs plant development and virus spread.;…	5221200	5590600	4936300	5.24937e+06	7537000	10856000	5955600	8116200	11073000	15471000	12735000	13093000	14979000	21239000	18032000	1.80833e+07	20	20	10	73	73	39.4	41.709	0	104.08	126020000	192	M0XJL4	M0XJL4
M0WW84	10.2.1	cell wall.cellulose synthesis.cellulose synthase	(loc_os07g10770.1 : 2073.0) no description available & (at5g05170 : 1732.0) Encodes a cellulose synthase isomer. CESA3 mutants have cellulose defect in the primary cell wall. Multiple lines of evidence suggest that CESA3, along with CESA1 and CESA6 are present in the same plasma membrane complex for cellulose biosynthesis. As inferred from the null role of secondary wall-type CesAs, included in a…	0	0	430730	143577	0	0	0	0	0	0	0	0	0	0	0	0	1	1	1	2.8	2.8	2.8	120.95	0.00040967	4.0557	1782000	5	M0WW84	M0WW84
M0XEA9	10.2.1	cell wall.cellulose synthesis.cellulose synthase	(loc_os07g36630.1 : 689.0) no description available & (gnl|cdd|67186 : 446.0) no description available & (at3g03050 : 430.0) encodes a cellulose synthase like protein. mutations initiate root hairs that rupture at their tip soon after initiation. is required for the synthesis of a noncellulosic wall polysaccharide.; cellulose synthase-like D3 (CSLD3); FUNCTIONS IN: cellulose synthase activity, tr…	0	0	0	0	0	0	0	0	0	0	33144	11048	0	0	0	0	1	1	1	2	2	2	50.227	0.0028829	2.5766	118580	2	M0XEA9;M0XEA8;M0WLJ0;M0WLI9	M0XEA9;M0XEA8;M0WLJ0;M0WLI9
M0X5H3	10.2.1	cell wall.cellulose synthesis.cellulose synthase	(loc_os08g06380.1 : 1431.0) no description available & (gnl|cdd|67186 : 866.0) no description available & (at3g03050 : 850.0) encodes a cellulose synthase like protein. mutations initiate root hairs that rupture at their tip soon after initiation. is required for the synthesis of a noncellulosic wall polysaccharide.; cellulose synthase-like D3 (CSLD3); FUNCTIONS IN: cellulose synthase activity, t…	0	0	0	0	0	0	0	0	0	0	0	0	558400	0	622730	393710	2	2	1	3.3	3.3	2.1	94.982	0	5.6739	1175300	4	M0X5H3;F2DMH9;M0X5H1	M0X5H3;F2DMH9;M0X5H1
M0XE49	10.2.1	cell wall.cellulose synthesis.cellulose synthase	(loc_os07g36750.1 : 1462.0) no description available & (at5g16910 : 756.0) encodes a gene similar to cellulose synthase. Located in golgi membranes.; cellulose-synthase like D2 (CSLD2); FUNCTIONS IN: cellulose synthase activity, transferase activity, transferring glycosyl groups; INVOLVED IN: plant-type cell wall biogenesis, response to cold, polysaccharide biosynthetic process, root hair elongat…	0	0	1838500	612833	0	0	0	0	0	0	0	0	0	0	0	0	2	1	1	3.8	2.6	2.6	95.734	0.0054964	2.186	9401700	6	M0XE49	M0XE49
F2ECC5	10.2.2	cell wall.cellulose synthesis.COBRA	(q6z4g8|cobl1_orysa : 673.0) COBRA-like 1 protein precursor (BRITTLE CULM1-like 6 protein) - Oryza sativa (Rice) & (loc_os07g41310.1 : 673.0) no description available & (at3g02210 : 592.0) COBRA-like protein 1 precursor (COBL1); CONTAINS InterPro DOMAIN/s: Glycosyl-phosphatidyl inositol-anchored, plant (InterPro:IPR006918), COBRA-like (InterPro:IPR017391); BEST Arabidopsis thaliana protein match …	1396100	735340	728350	953263	952340	633690	839080	808370	649500	742660	649110	680423	0	700120	0	233373	5	5	5	16.2	16.2	16.2	50.352	0	11.805	7381600	26	F2ECC5	F2ECC5
M0XAZ5	10.6.1	cell wall.degradation.cellulases and beta -1,4-glucanases	(loc_os05g37700.1 : 657.0) no description available & (at3g47040 : 490.0) Glycosyl hydrolase family protein; FUNCTIONS IN: hydrolase activity, hydrolyzing O-glycosyl compounds; INVOLVED IN: carbohydrate metabolic process; LOCATED IN: cellular_component unknown; EXPRESSED IN: sperm cell, root; CONTAINS InterPro DOMAIN/s: Glycoside hydrolase, family 3, C-terminal (InterPro:IPR002772), Glycoside hyd…	0	0	0	0	0	314600	0	104867	0	0	295660	98553.3	455030	545260	309540	436610	2	2	2	10.2	10.2	10.2	40.918	0	6.6254	1991100	5	M0XAZ5;F2D4Z0;M0XAZ4	M0XAZ5;F2D4Z0;M0XAZ4
M0YNZ5	10.6.1	cell wall.degradation.cellulases and beta -1,4-glucanases	(loc_os03g53800.5 : 191.0) no description available & (at5g20950 : 146.0) Glycosyl hydrolase family protein; FUNCTIONS IN: hydrolase activity, hydrolyzing O-glycosyl compounds; INVOLVED IN: carbohydrate metabolic process; LOCATED IN: cell wall, membrane, plant-type cell wall; EXPRESSED IN: 25 plant structures; EXPRESSED DURING: 13 growth stages; CONTAINS InterPro DOMAIN/s: Glycoside hydrolase, fa…	1183000	1188400	1358900	1.24343e+06	1391400	1759300	2144700	1.76513e+06	1554500	1421500	889640	1.28855e+06	1064300	1455100	0	839800	3	2	2	47.3	40.3	40.3	13.92	0	8.3335	13757000	22	M0YNZ5;M0YNZ3	M0YNZ5;M0YNZ3
M0Y0Q6	10.6.2	cell wall.degradation.mannan-xylose-arabinose-fucose	(loc_os11g19210.1 : 703.0) no description available & (at1g78060 : 424.0) Glycosyl hydrolase family protein; FUNCTIONS IN: hydrolase activity, hydrolyzing O-glycosyl compounds; INVOLVED IN: carbohydrate metabolic process; LOCATED IN: apoplast, cell wall, chloroplast, plant-type cell wall; EXPRESSED IN: 22 plant structures; EXPRESSED DURING: 13 growth stages; CONTAINS InterPro DOMAIN/s: Glycoside …	0	0	76640	25546.7	0	0	0	0	0	0	0	0	0	0	0	0	2	1	1	7.9	3.4	3.4	47.768	0	6.5509	1170800	2	M0Y0Q6;M0Y0Q8;M0Y0Q4	M0Y0Q6;M0Y0Q8;M0Y0Q4
M0WBC7	10.6.2	cell wall.degradation.mannan-xylose-arabinose-fucose	(loc_os11g18730.1 : 1140.0) no description available & (at1g78060 : 855.0) Glycosyl hydrolase family protein; FUNCTIONS IN: hydrolase activity, hydrolyzing O-glycosyl compounds; INVOLVED IN: carbohydrate metabolic process; LOCATED IN: apoplast, cell wall, chloroplast, plant-type cell wall; EXPRESSED IN: 22 plant structures; EXPRESSED DURING: 13 growth stages; CONTAINS InterPro DOMAIN/s: Glycoside…	0	0	0	0	0	0	117380	39126.7	0	0	0	0	0	0	0	0	4	2	2	5.4	3.5	3.5	83.201	0.0032235	2.5253	274980	2	M0WBC7	M0WBC7
M0WSA4	10.6.2	cell wall.degradation.mannan-xylose-arabinose-fucose	(loc_os11g18730.1 : 1208.0) no description available & (at1g78060 : 816.0) Glycosyl hydrolase family protein; FUNCTIONS IN: hydrolase activity, hydrolyzing O-glycosyl compounds; INVOLVED IN: carbohydrate metabolic process; LOCATED IN: apoplast, cell wall, chloroplast, plant-type cell wall; EXPRESSED IN: 22 plant structures; EXPRESSED DURING: 13 growth stages; CONTAINS InterPro DOMAIN/s: Glycoside…	446270	300630	322660	356520	349930	360440	331020	347130	260620	263970	292640	272410	0	249830	234140	161323	4	4	2	6.8	6.8	3.4	82.327	0	9.8866	3063400	10	M0WSA4;M0WSA6;M0WSA5	M0WSA4;M0WSA6;M0WSA5
M0V1Z2	10.6.2	cell wall.degradation.mannan-xylose-arabinose-fucose	(loc_os06g37560.1 : 352.0) no description available & (p45582|bgal_aspof : 287.0) Beta-galactosidase precursor (EC 3.2.1.23) (Lactase) - Asparagus officinalis (Garden asparagus) & (at3g13750 : 270.0) beta-galactosidase, glycosyl hydrolase family 35; beta galactosidase 1 (BGAL1); FUNCTIONS IN: beta-galactosidase activity; INVOLVED IN: carbohydrate metabolic process; LOCATED IN: cell wall, plant-ty…	992790	1362600	1225900	1.19376e+06	866570	1093500	968830	976300	987090	549750	596140	710993	243400	500040	0	247813	4	4	4	33.5	33.5	33.5	28.088	0	59.163	8282500	17	M0V1Z2;M0V1Z1;M0V1Z0;M0V1Z3	M0V1Z2;M0V1Z1;M0V1Z0;M0V1Z3
M0WTI0	10.6.2	cell wall.degradation.mannan-xylose-arabinose-fucose	(loc_os04g54810.1 : 1284.0) no description available & (at5g64570 : 1052.0) Encodes a beta-d-xylosidase that belongs to family 3 of glycoside hydrolases.; beta-D-xylosidase 4 (XYL4); FUNCTIONS IN: xylan 1,4-beta-xylosidase activity, hydrolase activity, hydrolyzing O-glycosyl compounds; INVOLVED IN: xylan catabolic process; LOCATED IN: apoplast, cell wall; EXPRESSED IN: 24 plant structures; EXPRES…	6740600	9412400	9904800	8.68593e+06	5075300	5135300	8006800	6.07247e+06	5405700	4224600	4949800	4.86003e+06	2660700	2775400	2627900	2688000	16	16	16	30.3	30.3	30.3	91.886	0	240.36	55667000	106	M0WTI0	M0WTI0
M0XRX1	10.6.2	cell wall.degradation.mannan-xylose-arabinose-fucose	(loc_os02g51620.1 : 1312.0) no description available & (at1g78060 : 930.0) Glycosyl hydrolase family protein; FUNCTIONS IN: hydrolase activity, hydrolyzing O-glycosyl compounds; INVOLVED IN: carbohydrate metabolic process; LOCATED IN: apoplast, cell wall, chloroplast, plant-type cell wall; EXPRESSED IN: 22 plant structures; EXPRESSED DURING: 13 growth stages; CONTAINS InterPro DOMAIN/s: Glycoside…	13050000	20090000	19049000	1.73963e+07	12143000	11196000	16239000	1.31927e+07	10349000	8786900	8024700	9.05353e+06	7426400	7008600	7366400	7.26713e+06	20	20	19	38.5	38.5	37.6	83.099	0	207.19	116510000	183	M0XRX1;M0XRX6;M0XRX4;M0XRX2	M0XRX1;M0XRX6;M0XRX4;M0XRX2
F2ECB0	10.6.3	cell wall.degradation.pectate lyases and polygalacturonases	(loc_os01g33300.1 : 442.0) no description available & (p35339|pglr3_maize : 410.0) Exopolygalacturonase precursor (EC 3.2.1.67) (ExoPG) (Pectinase) (Galacturan 1,4-alpha-galacturonidase) - Zea mays (Maize) & (gnl|cdd|84675 : 305.0) no description available & (at2g33160 : 260.0) glycoside hydrolase family 28 protein / polygalacturonase (pectinase) family protein; FUNCTIONS IN: polygalacturonase ac…	272660	0	363710	212123	195410	0	265470	153627	0	0	0	0	0	0	0	0	2	2	2	6.2	6.2	6.2	43.578	0	11.005	1021100	6	F2ECB0	F2ECB0
M0V2U8	10.6.3	cell wall.degradation.pectate lyases and polygalacturonases	(loc_os09g31270.1 : 535.0) no description available & (at3g57790 : 379.0) Pectin lyase-like superfamily protein; FUNCTIONS IN: polygalacturonase activity; INVOLVED IN: carbohydrate metabolic process; LOCATED IN: plasma membrane; EXPRESSED IN: 23 plant structures; EXPRESSED DURING: 14 growth stages; CONTAINS InterPro DOMAIN/s: Pectin lyase fold/virulence factor (InterPro:IPR011050), Pectin lyase f…	0	183050	202950	128667	0	196180	0	65393.3	0	0	0	0	0	0	0	0	2	2	2	14.2	14.2	14.2	31.107	0.0025622	2.7223	1197700	3	M0V2U8;M0V2U7	M0V2U8;M0V2U7
F2DXA5	10.6.3	cell wall.degradation.pectate lyases and polygalacturonases	(loc_os05g46520.1 : 502.0) no description available & (at1g80170 : 270.0) Pectin lyase-like superfamily protein; FUNCTIONS IN: polygalacturonase activity; INVOLVED IN: carbohydrate metabolic process; LOCATED IN: plant-type cell wall; EXPRESSED IN: 15 plant structures; EXPRESSED DURING: 6 growth stages; CONTAINS InterPro DOMAIN/s: Pectin lyase fold/virulence factor (InterPro:IPR011050), Pectin lya…	539120	614120	835280	662840	275300	358080	553980	395787	337940	0	279690	205877	0	0	0	0	3	3	2	12	12	8.8	46.046	0	10.317	3143300	13	F2DXA5;M0WTD9;M0VK96	F2DXA5
M0WB84	10.6.3	cell wall.degradation.pectate lyases and polygalacturonases	(loc_os01g44970.1 : 564.0) no description available & (at1g10640 : 436.0) Pectin lyase-like superfamily protein; FUNCTIONS IN: polygalacturonase activity; INVOLVED IN: carbohydrate metabolic process; LOCATED IN: cellular_component unknown; EXPRESSED IN: 18 plant structures; EXPRESSED DURING: 11 growth stages; CONTAINS InterPro DOMAIN/s: Pectin lyase fold/virulence factor (InterPro:IPR011050), Par…	0	656080	0	218693	0	0	0	0	0	0	0	0	0	0	0	0	3	3	3	13.5	13.5	13.5	45.671	0	5.928	1400000	5	M0WB84;M0WB83;M0WB82;M0WB85;M0WB81;M0YAI3;F2DM46	M0WB84;M0WB83;M0WB82;M0WB85
M0YE71	10.6.3	cell wall.degradation.pectate lyases and polygalacturonases	(loc_os02g03750.1 : 529.0) no description available & (at1g70500 : 426.0) Pectin lyase-like superfamily protein; FUNCTIONS IN: polygalacturonase activity; INVOLVED IN: carbohydrate metabolic process; LOCATED IN: endomembrane system; EXPRESSED IN: 6 plant structures; EXPRESSED DURING: 4 anthesis, C globular stage, petal differentiation and expansion stage; CONTAINS InterPro DOMAIN/s: Pectin lyase …	755990	667800	717070	713620	324570	0	571860	298810	0	0	0	0	0	0	0	0	4	4	4	14.4	14.4	14.4	56.105	0	13.925	2444400	11	M0YE71	M0YE71
M0Z2K6	10.6.3	cell wall.degradation.pectate lyases and polygalacturonases	(loc_os03g03350.1 : 672.0) no description available & (at3g48950 : 497.0) Pectin lyase-like superfamily protein; FUNCTIONS IN: polygalacturonase activity; INVOLVED IN: carbohydrate metabolic process; LOCATED IN: endomembrane system; EXPRESSED IN: central cell, flower; EXPRESSED DURING: petal differentiation and expansion stage; CONTAINS InterPro DOMAIN/s: Pectin lyase fold/virulence factor (Inter…	3282500	3265200	2688500	3.07873e+06	3743700	4743800	3339400	3942300	4599200	3661300	4058200	4.10623e+06	3333000	2843200	2242700	2806300	4	4	4	15.1	15.1	15.1	40.689	0	27.074	38161000	51	M0Z2K6;F2E570;M0Z2K7	M0Z2K6;F2E570
M0ZCH4	10.6.3	cell wall.degradation.pectate lyases and polygalacturonases	(loc_os06g35370.1 : 524.0) no description available & (p35339|pglr3_maize : 518.0) Exopolygalacturonase precursor (EC 3.2.1.67) (ExoPG) (Pectinase) (Galacturan 1,4-alpha-galacturonidase) - Zea mays (Maize) & (gnl|cdd|84675 : 323.0) no description available & (at2g33160 : 310.0) glycoside hydrolase family 28 protein / polygalacturonase (pectinase) family protein; FUNCTIONS IN: polygalacturonase ac…	1104700	3408400	5049500	3.18753e+06	647280	419880	2329700	1.13229e+06	419340	403750	0	274363	0	0	0	0	5	5	5	21.5	21.5	21.5	44.185	0	42.608	9607600	17	M0ZCH4	M0ZCH4
M0XKN0	10.6.3	cell wall.degradation.pectate lyases and polygalacturonases	(loc_os02g10300.1 : 529.0) no description available & (p35339|pglr3_maize : 430.0) Exopolygalacturonase precursor (EC 3.2.1.67) (ExoPG) (Pectinase) (Galacturan 1,4-alpha-galacturonidase) - Zea mays (Maize) & (gnl|cdd|84675 : 293.0) no description available & (at2g33160 : 292.0) glycoside hydrolase family 28 protein / polygalacturonase (pectinase) family protein; FUNCTIONS IN: polygalacturonase ac…	3962300	3076900	5201300	4.08017e+06	1044700	692980	2499900	1.41253e+06	345340	392460	0	245933	0	0	0	0	6	6	6	23	23	23	46.502	0	62.698	12383000	30	M0XKN0	M0XKN0
M0XP66	10.6.3	cell wall.degradation.pectate lyases and polygalacturonases	(at3g61490 : 587.0) Pectin lyase-like superfamily protein; FUNCTIONS IN: polygalacturonase activity; INVOLVED IN: carbohydrate metabolic process; LOCATED IN: endomembrane system; EXPRESSED IN: 22 plant structures; EXPRESSED DURING: 14 growth stages; CONTAINS InterPro DOMAIN/s: Pectin lyase fold/virulence factor (InterPro:IPR011050), Glycoside hydrolase, family 28 (InterPro:IPR000743), Pectin lyas…	8574700	11208000	13403000	11061900	10416000	7456500	12394000	1.00888e+07	9192900	6490500	5272000	6.98513e+06	3016700	4094100	3057100	3389300	11	11	11	34	34	34	51.63	0	91.541	80141000	102	M0XP66	M0XP66
M0XZI2	10.6.3	cell wall.degradation.pectate lyases and polygalacturonases	(loc_os07g10740.1 : 481.0) no description available & (p35336|pglr_actch : 375.0) Polygalacturonase precursor (EC 3.2.1.15) (PG) (Pectinase) - Actinidia chinensis (Kiwi) (Yangtao) & (at3g07970 : 355.0) Required for pollen separation during normal development. In qrt mutants, the outer walls of the four meiotic products of the pollen mother cell are fused, and pollen grains are released in tetrads…	0	0	0	0	0	0	0	0	0	0	0	0	5816400	10725000	9574300	8.70523e+06	12	12	12	50.9	50.9	50.9	43.222	0	228.71	19932000	33	M0XZI2;M0VC03	M0XZI2
M0UPI1	10.6.3	cell wall.degradation.pectate lyases and polygalacturonases	(at4g35670 : 275.0) Pectin lyase-like superfamily protein; FUNCTIONS IN: polygalacturonase activity; INVOLVED IN: carbohydrate metabolic process; LOCATED IN: endomembrane system; EXPRESSED IN: petal, leaf whorl, flower, carpel; EXPRESSED DURING: 4 anthesis, petal differentiation and expansion stage; CONTAINS InterPro DOMAIN/s: Pectin lyase fold/virulence factor (InterPro:IPR011050), Pectin lyase …	8969500	6659700	7913500	7.84757e+06	15362000	20187000	9496000	15015000	17357000	11436000	12105000	1.36327e+07	6521100	7018300	4902900	6.14743e+06	13	13	13	49.6	49.6	49.6	42.93	0	162.24	119430000	121	M0UPI1	M0UPI1
F2D677	10.3.2	cell wall.hemicellulose synthesis.glucuronoxylan	(loc_os03g17850.1 : 422.0) no description available & (at2g37090 : 233.0) The IRX9 gene encodes a putative family 43 glycosyl transferase. It was coordinately expressed with the cellulose synthase subunits during secondary cell wall formation. Cell wall analysis revealed a decrease in the abundance of xylan in the irx9 mutant, indicating that IRX9 is required for xylan synthesis. Mutants have irr…	1201700	805340	739350	915463	1908500	2351300	1015000	1.75827e+06	2435900	2097700	1968500	2.16737e+06	2150700	2127000	1759000	2.01223e+06	6	6	6	29.4	29.4	29.4	38.135	0	45.997	18815000	43	F2D677;M0WB42;M0WB40	F2D677;M0WB42
F2EI89	10.7	cell wall.modification	(q7xcg7|expb9_orysa : 365.0) Expansin-B9 precursor (OsEXPB9) (Beta-expansin-9) (OsaEXPb1.6) - Oryza sativa (Rice) & (loc_os10g40090.1 : 365.0) no description available & (at1g65680 : 213.0) member of BETA-EXPANSINS. Naming convention from the Expansin Working Group (Kende et al, 2004. Plant Mol Bio); expansin B2 (EXPB2); INVOLVED IN: plant-type cell wall modification involved in multidimensional …	0	0	159220	53073.3	0	0	0	0	0	0	0	0	0	0	0	0	1	1	1	3.8	3.8	3.8	28.72	0.00516	2.2028	366970	1	F2EI89	F2EI89
M0W242	10.7	cell wall.modification	(loc_os06g48200.1 : 233.0) no description available & (at5g57560 : 165.0) Encodes a cell wall-modifying enzyme, rapidly upregulated in response to environmental stimuli; Touch 4 (TCH4); CONTAINS InterPro DOMAIN/s: Xyloglucan endotransglucosylase/hydrolase (InterPro:IPR016455), Xyloglucan endo-transglycosylase, C-terminal (InterPro:IPR010713), Concanavalin A-like lectin/glucanase, subgroup (InterP…	0	0	394430	131477	0	0	0	0	0	0	0	0	0	0	0	0	1	1	1	12.6	12.6	12.6	14.962	0	8.0765	1135000	5	M0W242	M0W242
M0ZD64	10.7	cell wall.modification	(q9ld07|expb7_orysa : 166.0) Expansin-B7 precursor (OsEXPB7) (Beta-expansin-7) (OsaEXPb1.12) - Oryza sativa (Rice) & (loc_os03g01270.1 : 166.0) no description available & (at2g45110 : 85.1) member of BETA-EXPANSINS. Naming convention from the Expansin Working Group (Kende et al, 2004. Plant Mol Bio); expansin B4 (EXPB4); INVOLVED IN: plant-type cell wall modification involved in multidimensional …	0	0	254340	84780	0	0	0	0	0	0	0	0	0	0	0	0	2	1	1	23.9	18.1	18.1	17.183	0.00080289	3.8167	728130	4	M0ZD64;M0ZD63	M0ZD64;M0ZD63
M0W9B6	10.7	cell wall.modification	(q40638|expb1_orysa : 164.0) Expansin-B1 precursor (OsEXPB1) (Beta-expansin-1) (OsaEXPb1.2) (OsaEXPb1.3) (Major pollen allergen Ory s 1) (Ory s I) - Oryza sativa (Rice) & (loc_os03g01650.1 : 164.0) no description available & (gnl|cdd|85405 : 106.0) no description available & (at1g65680 : 105.0) member of BETA-EXPANSINS. Naming convention from the Expansin Working Group (Kende et al, 2004. Plant M…	2487700	2635200	3129600	2.75083e+06	785360	1047200	0	610853	0	0	0	0	0	0	0	0	2	2	2	19.8	19.8	19.8	13.698	0	29.782	7242600	14	M0W9B6	M0W9B6
M0WQL2	10.7	cell wall.modification	(q10s70|exla1_orysa : 323.0) Expansin-like A1 precursor (OsEXLA1) (OsEXPL1) (OsaEXPb2.1) - Oryza sativa (Rice) & (loc_os03g04020.1 : 323.0) no description available & (at3g45970 : 224.0) member of EXPANSIN-LIKE. Naming convention from the Expansin Working Group (Kende et al, 2004. Plant Mol Bio); expansin-like A1 (EXLA1); INVOLVED IN: unidimensional cell growth, plant-type cell wall loosening; LO…	0	318620	361650	226757	0	0	0	0	0	0	0	0	0	0	0	0	2	2	2	10.4	10.4	10.4	30.128	0.0029176	2.6986	724410	3	M0WQL2;M0WQL4;M0WQL3	M0WQL2;M0WQL4;M0WQL3
M0Z8Y9	10.7	cell wall.modification	(q41542|xth_wheat : 273.0) Probable xyloglucan endotransglucosylase/hydrolase precursor (EC 2.4.1.207) - Triticum aestivum (Wheat) & (loc_os11g33270.1 : 261.0) no description available & (at5g13870 : 237.0) EXGT-A4, endoxyloglucan transferase,; xyloglucan endotransglucosylase/hydrolase 5 (XTH5); FUNCTIONS IN: hydrolase activity, acting on glycosyl bonds, hydrolase activity, hydrolyzing O-glycosyl…	331580	0	340850	224143	0	226040	510890	245643	216880	0	0	72293.3	0	0	0	0	2	2	2	15.5	15.5	15.5	22.861	0	22.584	1618100	4	M0Z8Y9	M0Z8Y9
F2DDY1	10.7	cell wall.modification	(q7xca7|expb6_orysa : 416.0) Expansin-B6 precursor (OsEXPB6) (Beta-expansin-6) (OsaEXPb1.8) - Oryza sativa (Rice) & (loc_os10g40700.1 : 416.0) no description available & (at1g65680 : 217.0) member of BETA-EXPANSINS. Naming convention from the Expansin Working Group (Kende et al, 2004. Plant Mol Bio); expansin B2 (EXPB2); INVOLVED IN: plant-type cell wall modification involved in multidimensional …	0	0	208280	69426.7	0	0	0	0	0	0	0	0	0	0	0	0	3	1	1	14.7	8.3	8.3	28.731	0.00041876	4.3502	496960	3	F2DDY1;M0UDQ3;M0UDQ2	F2DDY1
M0V534	10.7	cell wall.modification	(q9ld07|expb7_orysa : 384.0) Expansin-B7 precursor (OsEXPB7) (Beta-expansin-7) (OsaEXPb1.12) - Oryza sativa (Rice) & (loc_os03g01270.1 : 384.0) no description available & (at1g65680 : 215.0) member of BETA-EXPANSINS. Naming convention from the Expansin Working Group (Kende et al, 2004. Plant Mol Bio); expansin B2 (EXPB2); INVOLVED IN: plant-type cell wall modification involved in multidimensional…	1496800	3917400	4547800	3.32067e+06	2398900	0	3246900	1.88193e+06	0	0	0	0	0	0	0	0	3	1	1	11	5.2	5.2	30.556	0	58.974	12585000	12	M0V534;M0YZK5;M0YNB5	M0V534;M0YZK5;M0YNB5
F2E1I9	10.7	cell wall.modification	(q6h676|exb11_orysa : 298.0) Expansin-B11 precursor (OsEXPB11) (Beta-expansin-11) (OsaEXPb1.20) - Oryza sativa (Rice) & (loc_os02g44108.1 : 298.0) no description available & (at2g45110 : 213.0) member of BETA-EXPANSINS. Naming convention from the Expansin Working Group (Kende et al, 2004. Plant Mol Bio); expansin B4 (EXPB4); INVOLVED IN: plant-type cell wall modification involved in multidimensio…	0	0	404190	134730	0	1274100	0	424700	518700	443640	634630	532323	0	0	0	0	3	3	3	12.1	12.1	12.1	30.333	0	5.7664	5662700	4	F2E1I9	F2E1I9
M0VA48	10.7	cell wall.modification	(at5g39270 : 236.0) expansin-like protein. Naming convention from the Expansin Working Group (Kende et al, 2004. Plant Mol Bio); expansin A22 (EXPA22); INVOLVED IN: unidimensional cell growth, plant-type cell wall loosening; LOCATED IN: extracellular region; CONTAINS InterPro DOMAIN/s: Pollen allergen, N-terminal (InterPro:IPR014734), Rare lipoprotein A (InterPro:IPR005132), Pollen allergen/expan…	447900	429350	400260	425837	521620	851840	405970	593143	585900	340930	557970	494933	0	271460	301980	191147	3	3	3	27.3	27.3	27.3	22.82	0	9.6049	4627100	20	M0VA48	M0VA48
M0YZU9	10.7	cell wall.modification	(q40636|expa2_orysa : 354.0) Expansin-A2 precursor (OsEXPA2) (Alpha-expansin-2) (OsEXP2) (OsaEXPa1.23) (RiExB) (RiExC) - Oryza sativa (Rice) & (loc_os01g60770.1 : 354.0) no description available & (at2g03090 : 306.0) member of Alpha-Expansin Gene Family. Naming convention from the Expansin Working Group (Kende et al, 2004. Plant Mol Bio). Involved in the formation of nematode-induced syncytia in …	485480	0	1134300	539927	569820	737710	581120	629550	0	457230	0	152410	0	0	0	0	3	3	3	23.5	23.5	23.5	21.451	0	20.665	4364900	6	M0YZU9;F2EDT2;M0YUS1;M0YZU8;M0YUS2	M0YZU9;F2EDT2;M0YUS1
M0ULQ1	10.7	cell wall.modification	(q6zgu9|expa5_orysa : 345.0) Expansin-A5 precursor (OsEXPA5) (Alpha-expansin-5) (OsEXP5) (OsaEXPa1.20) - Oryza sativa (Rice) & (loc_os02g51040.1 : 345.0) no description available & (at2g03090 : 299.0) member of Alpha-Expansin Gene Family. Naming convention from the Expansin Working Group (Kende et al, 2004. Plant Mol Bio). Involved in the formation of nematode-induced syncytia in roots of Arabido…	601100	980380	1162500	914660	494660	303380	897080	565040	257550	350070	218190	275270	0	0	0	0	4	4	4	20.9	20.9	20.9	29.535	0	14.353	4211000	13	M0ULQ1;M0ULQ0	M0ULQ1;M0ULQ0
M0X6Z0	10.7	cell wall.modification	(q4pr52|exp13_orysa : 402.0) Expansin-A13 precursor (OsEXPA13) (Alpha-expansin-13) (OsEXP13) (OsaEXPa1.13) - Oryza sativa (Rice) & (loc_os02g16730.1 : 402.0) no description available & (at1g20190 : 299.0) member of Alpha-Expansin Gene Family. Naming convention from the Expansin Working Group (Kende et al, 2004. Plant Mol Bio); expansin 11 (EXPA11); INVOLVED IN: plant-type cell wall modification i…	885720	1966700	1815400	1555940	680420	0	1159200	613207	0	0	0	0	0	0	0	0	4	4	4	27.3	27.3	27.3	27.853	0	32.914	4635000	13	M0X6Z0;M0X6Z1	M0X6Z0
M0UPN7	10.7	cell wall.modification	(q94lr4|expb4_orysa : 482.0) Expansin-B4 precursor (OsEXPB4) (Beta-expansin-4) (OsaEXPb1.7) - Oryza sativa (Rice) & (loc_os10g40730.1 : 482.0) no description available & (at1g65680 : 204.0) member of BETA-EXPANSINS. Naming convention from the Expansin Working Group (Kende et al, 2004. Plant Mol Bio); expansin B2 (EXPB2); INVOLVED IN: plant-type cell wall modification involved in multidimensional …	1686300	2238900	2318000	2.08107e+06	1072300	755180	2813400	1546960	683530	501680	443530	542913	0	0	0	0	6	5	4	31.4	28.2	25.3	30.589	0	11.562	10165000	14	M0UPN7;M0UPN6	M0UPN7;M0UPN6
F2D903	10.7	cell wall.modification	(q76bw5|xth8_orysa : 368.0) Xyloglucan endotransglycosylase/hydrolase protein 8 precursor (EC 2.4.1.207) (End-xyloglucan transferase) (OsXTH8) (OsXRT5) - Oryza sativa (Rice) & (loc_os08g13920.1 : 368.0) no description available & (gnl|cdd|29536 : 281.0) no description available & (at5g57560 : 251.0) Encodes a cell wall-modifying enzyme, rapidly upregulated in response to environmental stimuli; To…	1594300	1364500	1531000	1496600	1616900	2144700	1253400	1.67167e+06	2628800	2889900	2300300	2.60633e+06	4113500	5826400	5164500	5034800	6	6	6	29.4	29.4	29.4	32.297	0	123.07	27835000	47	F2D903;M0XTI9	F2D903;M0XTI9
M0YQS0	10.7	cell wall.modification	(q7xt40|exb15_orysa : 349.0) Expansin-B15 precursor (OsEXPB15) (Beta-expansin-15) (OsaEXPb1.16) - Oryza sativa (Rice) & (loc_os04g46630.1 : 349.0) no description available & (at2g45110 : 250.0) member of BETA-EXPANSINS. Naming convention from the Expansin Working Group (Kende et al, 2004. Plant Mol Bio); expansin B4 (EXPB4); INVOLVED IN: plant-type cell wall modification involved in multidimensio…	114360	296310	274250	228307	241880	1342200	320850	634977	955770	822330	126160	634753	19928000	30559000	39036000	29841000	6	6	6	23.8	23.8	23.8	27.822	0	14.24	72524000	27	M0YQS0	M0YQS0
M0YKC6	10.7	cell wall.modification	(q336t5|expb3_orysa : 437.0) Expansin-B3 precursor (OsEXPB3) (Beta-expansin-3) (OsaEXPb1.10) - Oryza sativa (Rice) & (loc_os10g40720.1 : 437.0) no description available & (at1g65680 : 232.0) member of BETA-EXPANSINS. Naming convention from the Expansin Working Group (Kende et al, 2004. Plant Mol Bio); expansin B2 (EXPB2); INVOLVED IN: plant-type cell wall modification involved in multidimensional…	9470300	9040600	9351100	9.28733e+06	7024500	2150600	8242900	5806000	1100200	626370	523430	750000	7959500	12290000	10690000	1.03132e+07	9	9	6	40.4	40.4	32.2	34.549	0	47.612	59327000	64	M0YKC6	M0YKC6
M0X298	10.8.2	cell wall.pectin*esterases.acetyl esterase	(loc_os07g44070.1 : 681.0) no description available & (gnl|cdd|39488 : 573.0) no description available & (at1g57590 : 548.0) Pectinacetylesterase family protein; CONTAINS InterPro DOMAIN/s: Pectinacetylesterase (InterPro:IPR004963); BEST Arabidopsis thaliana protein match is: Pectinacetylesterase family protein (TAIR:AT5G26670.1); Has 541 Blast hits to 533 proteins in 91 species: Archae - 0; Bact…	393600	0	516990	303530	200850	0	0	66950	206500	0	0	68833.3	0	0	0	0	2	2	2	8	8	8	45.339	0	6.5336	1812200	7	M0X298;M0X299;M0X2A0	M0X298;M0X299;M0X2A0
F2DQ90	10.8.2	cell wall.pectin*esterases.acetyl esterase	(loc_os04g51340.1 : 616.0) no description available & (gnl|cdd|39488 : 512.0) no description available & (gnl|cdd|66926 : 504.0) no description available & (at4g19410 : 484.0) Pectinacetylesterase family protein; FUNCTIONS IN: actin binding, carboxylesterase activity; INVOLVED IN: cytoskeleton organization; LOCATED IN: plant-type cell wall; EXPRESSED IN: 23 plant structures; EXPRESSED DURING: 13 …	541860	712810	637350	630673	413560	402680	546590	454277	281760	326040	441710	349837	0	0	0	0	5	5	5	17.8	17.8	17.8	42.48	0	18.077	3622200	19	F2DQ90	F2DQ90
M0WVZ7	10.8.2	cell wall.pectin*esterases.acetyl esterase	(loc_os01g66850.2 : 434.0) no description available & (gnl|cdd|39488 : 371.0) no description available & (at3g09410 : 348.0) Pectinacetylesterase family protein; CONTAINS InterPro DOMAIN/s: Pectinacetylesterase (InterPro:IPR004963); BEST Arabidopsis thaliana protein match is: Pectinacetylesterase family protein (TAIR:AT3G09405.1); Has 546 Blast hits to 540 proteins in 92 species: Archae - 0; Bact…	1484500	1377400	1323900	1.39527e+06	1341900	1234500	1024000	1.20013e+06	1501300	929730	1083300	1.17144e+06	0	0	0	0	7	6	5	32.4	26.3	22.5	35.597	0	44.014	10292000	24	M0WVZ7;M0WVZ9;M0WVZ8	M0WVZ7;M0WVZ9;M0WVZ8
M0VH68	10.8.2	cell wall.pectin*esterases.acetyl esterase	(loc_os01g66850.2 : 463.0) no description available & (gnl|cdd|39488 : 383.0) no description available & (at3g09410 : 353.0) Pectinacetylesterase family protein; CONTAINS InterPro DOMAIN/s: Pectinacetylesterase (InterPro:IPR004963); BEST Arabidopsis thaliana protein match is: Pectinacetylesterase family protein (TAIR:AT3G09405.1); Has 546 Blast hits to 540 proteins in 92 species: Archae - 0; Bact…	2603100	2620800	2520400	2.58143e+06	2483900	2584900	2101700	2.39017e+06	2143000	1927800	1900400	1990400	2321200	2797300	2106900	2.40847e+06	8	8	6	38.5	38.5	28.5	34.541	0	28.128	24262000	44	M0VH68;M0VH69	M0VH68
M0WJS2	10.8.1	cell wall.pectin*esterases.PME	(loc_os01g65790.1 : 395.0) no description available & (at5g09760 : 318.0) Plant invertase/pectin methylesterase inhibitor superfamily; FUNCTIONS IN: enzyme inhibitor activity, pectinesterase activity; INVOLVED IN: cell wall modification; LOCATED IN: cell wall, chloroplast, plant-type cell wall; EXPRESSED IN: 23 plant structures; EXPRESSED DURING: 13 growth stages; CONTAINS InterPro DOMAIN/s: Pect…	763550	879670	1134700	925973	1076300	419100	1037300	844233	479870	0	436480	305450	0	448160	525920	324693	3	3	3	25.8	25.8	25.8	25.039	0	10.852	5958000	10	M0WJS2;M0WJS4	M0WJS2;M0WJS4
M0YQX6	10.8.1	cell wall.pectin*esterases.PME	(loc_os02g54190.1 : 508.0) no description available & (gnl|cdd|85238 : 423.0) no description available & (at2g43050 : 350.0) ATPMEPCRD; FUNCTIONS IN: enzyme inhibitor activity, pectinesterase activity; INVOLVED IN: cell wall modification; LOCATED IN: cell wall, plant-type cell wall; EXPRESSED IN: 9 plant structures; EXPRESSED DURING: 4 anthesis, petal differentiation and expansion stage; CONTAINS…	0	0	0	0	0	1176500	0	392167	797650	709500	923150	810100	0	0	0	0	4	4	4	12.1	12.1	12.1	58.008	0	9.8823	4238200	8	M0YQX6;M0YQX8	M0YQX6;M0YQX8
M0XY17	10.8.1	cell wall.pectin*esterases.PME	(loc_os07g46190.1 : 306.0) no description available & (gnl|cdd|85238 : 247.0) no description available & (at2g47280 : 242.0) Pectin lyase-like superfamily protein; FUNCTIONS IN: pectinesterase activity; INVOLVED IN: cell wall modification; LOCATED IN: endomembrane system, cell wall, plant-type cell wall; EXPRESSED IN: flower; CONTAINS InterPro DOMAIN/s: Pectin lyase fold/virulence factor (InterPr…	2326700	2536800	2191300	2351600	6768100	11660000	3028500	7152200	9496500	7845100	6858500	8066700	2631800	2363000	3015000	2.66993e+06	5	5	5	23.8	23.8	23.8	36.949	0	51.623	59392000	26	M0XY17	M0XY17
M0Y2T3	10.1	cell wall.precursor synthesis	(loc_os04g52370.1 : 846.0) no description available & (at1g31070 : 732.0) Encodes a protein that functions as an N-acetylglucosamine-1-phosphate uridylyltransferase that catalyzes the formation of UDP-N-acetylglucosamine (UDP-GlcNAc). This is an essential precursor for glycolipid and glycoprotein synthesis and is also used for regulatory protein modification in signaling pathways. The enzyme can …	905320	548430	483100	645617	686310	540180	774990	667160	468760	585010	543040	532270	0	521590	377310	299633	5	5	5	15	15	15	54.582	0	12.172	5886700	18	M0Y2T3;M0Y2T4	M0Y2T3;M0Y2T4
M0YMG1	10.1.3	cell wall.precursor synthesis.AXS	(loc_os01g73790.1 : 451.0) no description available & (at1g08200 : 422.0) Encodes a putative UDP-D-apiose/UPD-D-xylose synthetase.; UDP-D-apiose/UDP-D-xylose synthase 2 (AXS2); FUNCTIONS IN: UDP-glucuronate decarboxylase activity; INVOLVED IN: nucleotide-sugar biosynthetic process; LOCATED IN: apoplast, cytoplasm; EXPRESSED IN: fruit, guard cell, cultured cell, leaf; EXPRESSED DURING: seedling gr…	369030	0	378140	249057	458690	808700	472690	580027	429380	733180	458420	540327	0	491130	475200	322110	4	4	4	28.6	28.6	28.6	27.102	0	7.6692	5195600	14	M0YMG1	M0YMG1
M0W2H4	10.1.12.4	cell wall.precursor synthesis.KDO pathway.CMP-KDO Synthetase	(loc_os05g48750.1 : 404.0) no description available & (at1g53000 : 358.0) Encodes a putative CMP-KDO (3-deoxy-D-manno-octulosonate) synthetase.; KDSB; FUNCTIONS IN: 3-deoxy-manno-octulosonate cytidylyltransferase activity, nucleotidyltransferase activity; INVOLVED IN: lipopolysaccharide biosynthetic process; LOCATED IN: mitochondrion; EXPRESSED IN: 26 plant structures; EXPRESSED DURING: 13 growth…	349460	412810	288320	350197	406050	772800	274440	484430	579000	546970	660490	595487	689760	572590	726760	663037	3	3	3	27.7	27.7	27.7	22.705	0	8.7143	5750800	17	M0W2H4;M0W2H2;M0W2H3	M0W2H4;M0W2H2;M0W2H3
F2CQQ1	10.1.12.2	cell wall.precursor synthesis.KDO pathway.KDO-8-Phosphate Synthase	(loc_os12g10784.2 : 551.0) no description available & (o50044|kdsa_pea : 515.0) 2-dehydro-3-deoxyphosphooctonate aldolase (EC 2.5.1.55) (Phospho-2-dehydro-3-deoxyoctonate aldolase) (3-deoxy-D-manno-octulosonic acid 8-phosphate synthetase) (KDO-8-phosphate synthetase) (KDO 8-P synthase) (KDOPS) - Pisum sativum (Garden & (at1g79500 : 510.0) Encodes a protein with 3-deoxy-8-phosphooctulonate synthas…	7088700	7458800	7915400	7.48763e+06	6519700	6819000	6974700	6.77113e+06	7202600	5942000	5203300	6.11597e+06	5659100	5484700	5989900	5.71123e+06	14	14	14	72.5	72.5	72.5	31.604	0	46.438	67487000	122	F2CQQ1;M0W6V8	F2CQQ1
M0ULG4	10.1.1.1	cell wall.precursor synthesis.NDP sugar pyrophosphorylase.GDP mannose	(loc_os01g62840.1 : 182.0) no description available & (at2g39770 : 166.0) Encodes a GDP-mannose pyrophosphorylase/ mannose-1-pyrophosphatase. This enzyme provides GDP-mannose, which is used for cell wall carbohydrate biosynthesis and protein glycosylation as well as for ascorbate (vitamin C) biosynthesis. Mutations in this gene confer hypersensitivity to NH4+.; CYTOKINESIS DEFECTIVE 1 (CYT1); CON…	0	0	92930	30976.7	0	0	0	0	0	0	0	0	0	0	0	0	1	1	1	35.6	35.6	35.6	9.8041	0.00040601	3.9712	1728500	11	M0ULG4;M0ULG2	M0ULG4;M0ULG2
M0YL77	10.1.1.1	cell wall.precursor synthesis.NDP sugar pyrophosphorylase.GDP mannose	(loc_os03g16150.1 : 673.0) no description available & (at2g39770 : 632.0) Encodes a GDP-mannose pyrophosphorylase/ mannose-1-pyrophosphatase. This enzyme provides GDP-mannose, which is used for cell wall carbohydrate biosynthesis and protein glycosylation as well as for ascorbate (vitamin C) biosynthesis. Mutations in this gene confer hypersensitivity to NH4+.; CYTOKINESIS DEFECTIVE 1 (CYT1); CON…	2130800	771660	777010	1226490	1713800	854430	1390900	1319710	1105700	1446500	1610000	1387400	758160	1032500	1044900	945187	6	6	6	38	38	38	39.341	0	22.719	13489000	28	M0YL77;M0YL76	M0YL77;M0YL76
F2CS06	10.1.21	cell wall.precursor synthesis.phosphomannomutase	(loc_os04g58580.1 : 463.0) no description available & (at2g45790 : 421.0) encodes a phosphomannomutase, involved in ascorbate biosynthesis; phosphomannomutase (PMM); FUNCTIONS IN: protein binding, phosphomannomutase activity; INVOLVED IN: L-ascorbic acid biosynthetic process, response to salt stress, mannose biosynthetic process; LOCATED IN: cytoplasm; EXPRESSED IN: 24 plant structures; EXPRESSED…	733830	0	961470	565100	869440	686860	751370	769223	818200	837700	625240	760380	0	435340	479030	304790	5	5	5	25.3	25.3	25.3	28.141	0	63.283	7029100	24	F2CS06;M0W7I3	F2CS06;M0W7I3
M0XLX6	10.1.10	cell wall.precursor synthesis.RHM	(loc_os03g17000.4 : 1053.0) no description available & (at1g78570 : 931.0) Encodes a UDP-L-Rhamnose synthase involved in the biosynthesis of rhamnose, a major monosaccharide component of pectin. Catalyzes the conversion of UDP-D-Glc to UDP-L-Rha. The dehydrogenase domain of RHM1 was shown to catalyze the conversion of UDP-D-Glc to the reaction intermediate UDP-4-keto-6-deoxy-D-Glc using recombina…	0	546050	0	182017	0	0	0	0	0	0	0	0	0	0	0	0	2	2	2	4.3	4.3	4.3	61.834	0.0011442	3.2205	1523700	1	M0XLX6;M0XLX4;F2CVG4;M0XLX7;M0VI71;M0VI69	M0XLX6;M0XLX4;F2CVG4;M0XLX7;M0VI71;M0VI69
M0WMG6	10.1.30.3	cell wall.precursor synthesis.sugar kinases.glucuronic acid kinase	(loc_os11g11060.2 : 278.0) no description available & (at3g01640 : 258.0) AtGlcAK is a sugar kinase able to phosphorylate D-GlcA to D-GlcA-1-phosphate in the presence of ATP.; glucuronokinase G (GLCAK); FUNCTIONS IN: poly(U) RNA binding, glucuronokinase activity, ATP binding; INVOLVED IN: cell wall biogenesis, inositol metabolic process, pollen tube development; LOCATED IN: cytoplasm; EXPRESSED I…	0	0	74233	24744.3	0	0	0	0	0	0	0	0	0	0	0	0	1	1	1	18.2	18.2	18.2	19.239	0.0029197	2.7034	125580	1	M0WMG6;M0WMG5	M0WMG6;M0WMG5
F2D0E7	10.1.4	cell wall.precursor synthesis.UDP-Glc dehydrogenase (UGD)	(loc_os12g25690.1 : 941.0) no description available & (gnl|cdd|37877 : 916.0) no description available & (q96558|ugdh_soybn : 900.0) UDP-glucose 6-dehydrogenase (EC 1.1.1.22) (UDP-Glc dehydrogenase) (UDP-GlcDH) (UDPGDH) - Glycine max (Soybean) & (at5g15490 : 896.0) UDP-glucose 6-dehydrogenase family protein; FUNCTIONS IN: in 7 functions; INVOLVED IN: oxidation reduction, metabolic process; LOCATE…	1190800	1935900	1529500	1.55207e+06	744810	1054000	1137900	978903	1021700	800200	895940	905947	888560	762370	913790	854907	17	2	2	58.3	9.4	9.4	52.648	0	12.084	10671000	23	F2D0E7	F2D0E7
F2CQH5	10.1.4	cell wall.precursor synthesis.UDP-Glc dehydrogenase (UGD)	(loc_os12g25690.1 : 936.0) no description available & (gnl|cdd|37877 : 912.0) no description available & (q96558|ugdh_soybn : 899.0) UDP-glucose 6-dehydrogenase (EC 1.1.1.22) (UDP-Glc dehydrogenase) (UDP-GlcDH) (UDPGDH) - Glycine max (Soybean) & (at5g15490 : 895.0) UDP-glucose 6-dehydrogenase family protein; FUNCTIONS IN: in 7 functions; INVOLVED IN: oxidation reduction, metabolic process; LOCATE…	3986200	4457400	4448900	4297500	4648800	6573700	4267700	5163400	7276300	6537000	6408500	6740600	9506100	10321000	8663000	9496700	19	14	5	65.6	49	17.9	52.708	0	156.48	67489000	125	F2CQH5;M0XU84	F2CQH5;M0XU84
M0YMY2	10.1.4	cell wall.precursor synthesis.UDP-Glc dehydrogenase (UGD)	(gnl|cdd|37877 : 922.0) no description available & (loc_os03g55070.2 : 915.0) no description available & (at3g29360 : 909.0) UDP-glucose 6-dehydrogenase family protein; FUNCTIONS IN: in 6 functions; INVOLVED IN: oxidation reduction, metabolic process; LOCATED IN: cytosol, nucleus; EXPRESSED IN: 25 plant structures; EXPRESSED DURING: 16 growth stages; CONTAINS InterPro DOMAIN/s: UDP-glucose/GDP-ma…	12094000	12519000	10554000	1.17223e+07	16420000	23806000	13388000	1.78713e+07	18943000	19483000	20003000	1.94763e+07	20291000	24194000	18377000	20954000	22	22	15	69.4	69.4	51.5	52.916	0	323.31	189270000	222	M0YMY2	M0YMY2
M0Z1R9	10.1.5	cell wall.precursor synthesis.UXS	(loc_os01g62020.2 : 441.0) no description available & (at3g53520 : 414.0) Encodes an isoform of UDP-glucuronic acid decarboxylase, which is predicted to be membrane-bound by PSORT analysis. This enzyme produces UDP-xylose, which is a substrate for many cell wall carbohydrates including hemicellulose and pectin. UDP-xylose is also known to feedback regulate several cell wall biosynthetic enzymes.;…	0	0	404470	134823	0	0	0	0	0	0	0	0	0	0	0	0	2	1	1	8.7	5	5	24.451	0	16.299	7553300	14	M0Z1R9	M0Z1R9
F2D5Z0	10.1.5	cell wall.precursor synthesis.UXS	(loc_os03g16980.3 : 658.0) no description available & (at2g28760 : 616.0) UDP-XYL synthase 6 (UXS6); FUNCTIONS IN: coenzyme binding, binding, catalytic activity; INVOLVED IN: cellular metabolic process, nucleotide-sugar metabolic process, metabolic process; LOCATED IN: plasma membrane; EXPRESSED IN: 24 plant structures; EXPRESSED DURING: 13 growth stages; CONTAINS InterPro DOMAIN/s: NAD-dependent…	9908200	10502000	11256000	10555400	12774000	10566000	11322000	11554000	13196000	15779000	15386000	14787000	8958500	10949000	10253000	10053500	15	15	14	71.3	71.3	69	38.972	0	218.55	130360000	166	F2D5Z0;M0Y7M9	F2D5Z0
M0UQV4	31.3	cell.cycle	(loc_os06g07480.1 : 248.0) no description available & (at4g30820 : 111.0) cyclin-dependent kinase-activating kinase assembly factor-related / CDK-activating kinase assembly factor-related; FUNCTIONS IN: molecular_function unknown; INVOLVED IN: cell cycle; LOCATED IN: nucleus; EXPRESSED IN: 22 plant structures; EXPRESSED DURING: 13 growth stages; CONTAINS InterPro DOMAIN/s: Cdk-activating kinase a…	320360	272510	294990	295953	277660	0	277870	185177	0	0	0	0	0	0	0	0	3	3	3	18.6	18.6	18.6	20.92	0	6.657	1540500	7	M0UQV4	M0UQV4
F2E048	31.3	cell.cycle	(gnl|cdd|38300 : 436.0) no description available & (loc_os03g62490.1 : 409.0) no description available & (at2g20530 : 377.0) prohibitin 6 (PHB6); INVOLVED IN: biological_process unknown; LOCATED IN: mitochondrion, plasma membrane, mitochondrial respiratory chain complex I, respiratory chain complex I, membrane; EXPRESSED IN: 11 plant structures; EXPRESSED DURING: M germinated pollen stage; CONTAI…	2364800	2420100	2495200	2426700	1768400	1529700	1890100	1729400	1400700	1520100	1287100	1.40263e+06	608110	631620	916390	718707	7	7	7	35.3	35.3	35.3	31.954	0	165.75	16102000	32	F2E048	F2E048
M0W2Z6	31.3.1	cell.cycle.peptidylprolyl isomerase	(loc_os07g37830.1 : 331.0) no description available & (at3g15520 : 265.0) Cyclophilin-like peptidyl-prolyl cis-trans isomerase family protein; FUNCTIONS IN: peptidyl-prolyl cis-trans isomerase activity; INVOLVED IN: protein folding; LOCATED IN: thylakoid, thylakoid lumen, chloroplast thylakoid membrane, chloroplast thylakoid lumen, chloroplast; EXPRESSED IN: 22 plant structures; EXPRESSED DURING:…	459530	497980	538010	498507	386390	0	0	128797	0	476720	440670	305797	0	0	0	0	2	2	2	13.4	13.4	13.4	30.166	0	24.115	3331200	8	M0W2Z6;M0W2Z7;M0W2Z8;M0W2Z4	M0W2Z6;M0W2Z7;M0W2Z8;M0W2Z4
M0WRW4	31.3.1	cell.cycle.peptidylprolyl isomerase	(q94g00|pin1_maldo : 158.0) Peptidyl-prolyl cis-trans isomerase 1 (EC 5.2.1.8) (Rotamase Pin1) (PPIase Pin1) (MdPin1) - Malus domestica (Apple) (Malus sylvestris) & (at2g18040 : 149.0) phosphorylation-specific peptidyl prolyl cis/trans isomerase (PPIase) with specificity for phosphoserine-proline bonds; "peptidylprolyl cis/trans isomerase, NIMA-interacting 1" (PIN1AT); FUNCTIONS IN: peptidyl-prol…	1372600	1146400	1011800	1.17693e+06	1337300	986600	1212700	1.17887e+06	1024500	1437600	1170100	1.21073e+06	740330	883270	918850	847483	2	2	2	29.5	29.5	29.5	13.106	0	12.923	11847000	26	M0WRW4;M0WRW5	M0WRW4;M0WRW5
M0XDV7	31.3.1	cell.cycle.peptidylprolyl isomerase	(loc_os06g11320.2 : 594.0) no description available & (at2g15790 : 488.0) SQN encodes the Arabidopsis homolog of cyclophilin 40 (CyP40). It is specifically required for the vegetative but not the reproductive maturation of the shoot.; SQUINT (SQN); CONTAINS InterPro DOMAIN/s: Cyclophilin-like (InterPro:IPR015891), Peptidyl-prolyl cis-trans isomerase, cyclophilin-type (InterPro:IPR002130), Tetratr…	352640	790080	423390	522037	295140	0	394610	229917	261150	0	0	87050	0	0	0	0	4	3	3	17.6	14.7	14.7	41.672	0	6.7032	2093000	7	M0XDV7;M0XDV8	M0XDV7
M0W697	31.3.1	cell.cycle.peptidylprolyl isomerase	(loc_os08g44520.3 : 319.0) no description available & (at2g36130 : 283.0) Cyclophilin-like peptidyl-prolyl cis-trans isomerase family protein; FUNCTIONS IN: peptidyl-prolyl cis-trans isomerase activity; INVOLVED IN: protein folding; LOCATED IN: cellular_component unknown; EXPRESSED IN: 24 plant structures; EXPRESSED DURING: 13 growth stages; CONTAINS InterPro DOMAIN/s: Cyclophilin-like (InterPro:…	903670	611590	530530	681930	1224000	948370	859360	1.01058e+06	954240	1107200	837470	966303	0	722110	0	240703	4	4	4	47	47	47	18.17	0	8.7657	8929300	14	M0W697	M0W697
M0UNP0	31.3.1	cell.cycle.peptidylprolyl isomerase	(loc_os02g52360.2 : 580.0) no description available & (at2g15790 : 483.0) SQN encodes the Arabidopsis homolog of cyclophilin 40 (CyP40). It is specifically required for the vegetative but not the reproductive maturation of the shoot.; SQUINT (SQN); CONTAINS InterPro DOMAIN/s: Cyclophilin-like (InterPro:IPR015891), Peptidyl-prolyl cis-trans isomerase, cyclophilin-type (InterPro:IPR002130), Tetratr…	1167900	1336700	1156800	1.22047e+06	665050	612710	918160	731973	438470	447190	0	295220	0	0	0	0	5	5	4	25.9	25.9	23	40.73	0	23.598	5901100	23	M0UNP0;M0UNP1	M0UNP0
M0W6L0	31.3.1	cell.cycle.peptidylprolyl isomerase	(loc_os05g01270.1 : 188.0) no description available & (gnl|cdd|36098 : 188.0) no description available & (gnl|cdd|29397 : 180.0) no description available & (at5g13120 : 169.0) Encodes a lumenal cyclophilin with peptidyl-prolyl isomerase activity that is associated with the NAD(P)H dehydrogenase complex in stromal regions of the thylakoid membrane. It is likely to be important for the accumulation…	8814700	7420900	11525000	9.25353e+06	7117800	6475900	8373300	7.32233e+06	8881500	5666700	6318200	6.95547e+06	3376300	3848800	5346500	4.19053e+06	5	5	5	66.7	66.7	66.7	11.703	0	33.513	73522000	70	M0W6L0	M0W6L0
M0WCQ8	31.3.1	cell.cycle.peptidylprolyl isomerase	(gnl|cdd|29397 : 281.0) no description available & (loc_os02g02890.1 : 258.0) no description available & (p21569|cyph_maize : 254.0) Peptidyl-prolyl cis-trans isomerase (EC 5.2.1.8) (PPIase) (Rotamase) (Cyclophilin) (Cyclosporin A-binding protein) - Zea mays (Maize) & (gnl|cdd|35766 : 252.0) no description available & (at2g21130 : 239.0) Cyclophilin-like peptidyl-prolyl cis-trans isomerase family…	206140000	260430000	263430000	2.43333e+08	216860000	161170000	264940000	2.14323e+08	178580000	159670000	138200000	1.58817e+08	138730000	172030000	164160000	1.58307e+08	5	5	5	34.2	34.2	34.2	17.366	0	136.92	2167800000	602	M0WCQ8	M0WCQ8
M0WK44	31.3.1	cell.cycle.peptidylprolyl isomerase	(gnl|cdd|29397 : 288.0) no description available & (loc_os09g39780.2 : 271.0) no description available & (gnl|cdd|35766 : 256.0) no description available & (at3g56070 : 247.0) rotamase cyclophilin 2 (ROC2) exhibiting peptidyl-prolyl cis-trans isomerase activity involved in signal transduction.; rotamase cyclophilin 2 (ROC2); CONTAINS InterPro DOMAIN/s: Cyclophilin-like (InterPro:IPR015891), Pepti…	15126000	12675000	14928000	14243000	10225000	6337100	11882000	9.48137e+06	9347700	7164900	6989800	7.83413e+06	5819400	5697700	8135800	6.55097e+06	6	6	6	50.6	50.6	50.6	18.545	0	46.042	93385000	61	M0WK44	M0WK44
F2DA67	31.3.1	cell.cycle.peptidylprolyl isomerase	(loc_os09g32526.1 : 217.0) no description available & (at3g25220 : 206.0) immunophilin (FKBP15-1); FK506-binding protein 15 kD-1 (FKBP15-1); FUNCTIONS IN: FK506 binding, peptidyl-prolyl cis-trans isomerase activity; INVOLVED IN: protein folding; LOCATED IN: endomembrane system; EXPRESSED IN: 22 plant structures; EXPRESSED DURING: 13 growth stages; CONTAINS InterPro DOMAIN/s: Peptidyl-prolyl cis-t…	64289000	69137000	64538000	65988000	67285000	43066000	64620000	5.83237e+07	63001000	44428000	41874000	4.97677e+07	18379000	19515000	20124000	1.93393e+07	7	7	7	59.1	59.1	59.1	16.177	0	318.21	504560000	136	F2DA67	F2DA67
M0XII1	31.3.1	cell.cycle.peptidylprolyl isomerase	(loc_os06g49480.1 : 299.0) no description available & (gnl|cdd|29397 : 289.0) no description available & (at2g29960 : 286.0) encodes a cyclophilin protein that exhibits peptidylprolyl cis/trans-isomerase and protein refolding activities that were sensitive to cyclosporin A. The protein interacts with GNOM in vitro and is localized to both the cytosolic and membrane fractions. The gene is expresse…	44755000	49752000	61088000	51865000	50062000	30017000	56007000	45362000	47669000	38495000	39324000	4.18293e+07	21874000	27381000	24737000	24664000	9	9	9	52.6	52.6	52.6	22.854	0	161.33	430710000	186	M0XII1	M0XII1
M0X008	31.2	cell.division	(loc_os02g40430.1 : 973.0) no description available & (at2g20190 : 612.0) Encodes a microtubule-associated protein that is involved in both cell division and cell expansion. It likely promotes microtubule stability.; CLIP-associated protein (CLASP); FUNCTIONS IN: binding; INVOLVED IN: mitosis, protein stabilization, cell growth; LOCATED IN: spindle microtubule, plasma membrane; EXPRESSED IN: 25 p…	0	0	0	0	0	0	0	0	0	0	98093	32697.7	0	0	0	0	1	1	1	1.2	1.2	1.2	82.514	0.0032051	2.4814	284100	1	M0X008;M0X010;M0X012;M0Z7R3;M0Z7R4;M0X009;M0Z7R2	M0X008;M0X010;M0X012;M0Z7R3;M0Z7R4;M0X009;M0Z7R2
M0YXB7	31.2	cell.division	(loc_os08g33390.1 : 130.0) no description available & (at5g16040 : 114.0) Regulator of chromosome condensation (RCC1) family protein; FUNCTIONS IN: chromatin binding, Ran GTPase binding; INVOLVED IN: biological_process unknown; LOCATED IN: cellular_component unknown; EXPRESSED IN: 23 plant structures; EXPRESSED DURING: 13 growth stages; CONTAINS InterPro DOMAIN/s: Regulator of chromosome condensa…	0	0	221850	73950	0	0	0	0	0	0	0	0	0	0	0	0	1	1	1	19.8	19.8	19.8	10.231	0	23.164	2128300	9	M0YXB7	M0YXB7
F2D2K4	31.2	cell.division	(loc_os01g52630.1 : 931.0) no description available & (at5g11580 : 488.0) Regulator of chromosome condensation (RCC1) family protein; CONTAINS InterPro DOMAIN/s: Regulator of chromosome condensation/beta-lactamase-inhibitor protein II (InterPro:IPR009091), Regulator of chromosome condensation, RCC1 (InterPro:IPR000408); BEST Arabidopsis thaliana protein match is: Regulator of chromosome condensat…	250930	0	0	83643.3	0	0	0	0	0	0	0	0	0	0	0	0	2	2	2	11.3	11.3	11.3	61.218	0.0038801	2.4087	1839000	2	F2D2K4;M0XVF3;M0XVF5;M0XVF4	F2D2K4;M0XVF3;M0XVF5;M0XVF4
F2DZF0	31.2	cell.division	(loc_os03g24060.1 : 254.0) no description available & (at3g57090 : 184.0) Encodes a protein with similarity to yeast FIS proteins. These membrane anchored proteins bind DRP proteins and function during organelle division. FIS1B is expressed ubiquitously and appears to be involved in peroxisome division.; BIGYIN; FUNCTIONS IN: binding; INVOLVED IN: peroxisome fission, mitochondrion organization; L…	0	0	0	0	190190	176640	0	122277	0	195270	216570	137280	0	304780	358040	220940	2	2	2	16	16	16	18.47	0.00042717	4.6485	1609800	6	F2DZF0	F2DZF0
M0W1X1	31.2	cell.division	(loc_os05g31770.1 : 101.0) no description available & (at3g57090 : 81.6) Encodes a protein with similarity to yeast FIS proteins. These membrane anchored proteins bind DRP proteins and function during organelle division. FIS1B is expressed ubiquitously and appears to be involved in peroxisome division.; BIGYIN; FUNCTIONS IN: binding; INVOLVED IN: peroxisome fission, mitochondrion organization; LO…	250810	0	0	83603.3	276830	0	0	92276.7	0	294760	0	98253.3	0	841550	451060	430870	2	2	2	37.3	37.3	37.3	8.3292	0.00040584	3.9687	2690000	9	M0W1X1	M0W1X1
M0WSK8	31.2	cell.division	(loc_os04g41300.1 : 237.0) no description available & (at3g01800 : 173.0) Ribosome recycling factor; INVOLVED IN: translational termination, translation; LOCATED IN: mitochondrion; EXPRESSED IN: 19 plant structures; EXPRESSED DURING: 13 growth stages; CONTAINS InterPro DOMAIN/s: Ribosome recycling factor, bacterial-like (InterPro:IPR015998), Ribosome recycling factor (InterPro:IPR002661); BEST Ar…	0	0	301820	100607	0	295080	0	98360	0	0	0	0	0	0	0	0	2	2	2	19.7	19.7	19.7	19.583	0	9.5711	1408300	3	M0WSK8;M0WSK7	M0WSK8;M0WSK7
M0YWS9	31.2	cell.division	(loc_os08g31870.1 : 416.0) no description available & (p54774|cdc48_soybn : 362.0) Cell division cycle protein 48 homolog (Valosin-containing protein homolog) (VCP) - Glycine max (Soybean) & (at3g53230 : 361.0) ATPase, AAA-type, CDC48 protein; FUNCTIONS IN: hydrolase activity, nucleoside-triphosphatase activity, binding, nucleotide binding, ATP binding; INVOLVED IN: response to cadmium ion; LOCAT…	0	515770	0	171923	0	0	0	0	0	0	0	0	0	0	0	0	2	2	2	11	11	11	32.06	0.00041135	4.1044	876950	2	M0YWS9	M0YWS9
M0YZ42	31.2	cell.division	(loc_os02g43920.1 : 781.0) no description available & (at3g48150 : 613.0) anaphase-promoting complex or cyclosome subunit; anaphase-promoting complex subunit 8 (APC8); FUNCTIONS IN: binding; INVOLVED IN: cell cycle, regulation of mitotic metaphase/anaphase transition; LOCATED IN: anaphase-promoting complex; EXPRESSED IN: 23 plant structures; EXPRESSED DURING: 14 growth stages; CONTAINS InterPro D…	0	0	0	0	0	970690	0	323563	0	0	0	0	0	0	2610200	870067	2	2	2	11.9	11.9	11.9	48.888	0.006175	2.1603	5672100	2	M0YZ42	M0YZ42
F2DB00	31.2	cell.division	(loc_os04g38900.2 : 382.0) no description available & (gnl|cdd|38293 : 376.0) no description available & (at5g40770 : 357.0) prohibitin 3; prohibitin 3 (PHB3); INVOLVED IN: in 8 processes; LOCATED IN: in 6 components; EXPRESSED IN: 31 plant structures; EXPRESSED DURING: 14 growth stages; CONTAINS InterPro DOMAIN/s: Prohibitin (InterPro:IPR000163), Band 7 protein (InterPro:IPR001107); BEST Arabido…	548750	475000	658280	560677	789010	930810	844340	854720	767420	1064300	1524700	1.11881e+06	551880	610890	680420	614397	3	3	2	22.5	22.5	14.4	30.597	0	45.376	8949600	17	F2DB00;M0XNU2;M0XNU0	F2DB00;M0XNU2
M0VA49	31.2	cell.division	(loc_os04g56970.2 : 305.0) no description available & (at5g55280 : 268.0) Encodes one of two FtsZ proteins, tubulin-like proteins, in Arabidopsis. It is involved in chloroplast division.; homolog of bacterial cytokinesis Z-ring protein FTSZ 1-1 (FTSZ1-1); FUNCTIONS IN: protein binding, structural molecule activity; INVOLVED IN: chloroplast fission, plastid fission; LOCATED IN: chloroplast stroma,…	1238800	1013800	1058600	1.10373e+06	1024600	798630	1117100	980110	860430	1098400	1476400	1.14508e+06	743320	494200	487460	574993	3	3	3	32.4	32.4	32.4	19.646	0	38.628	10531000	31	M0VA49	M0VA49
M0W8G3	31.2	cell.division	(loc_os03g33580.1 : 222.0) no description available & (at1g49910 : 204.0) Encodes a homolog of the yeast and human BUB3 (BUDDING UNINHIBITED BY BENZYMIDAZOL 3) protein. Yeast and human BUB3s function in spindle assembly checkpoint control.; BUB (BUDDING UNINHIBITED BY BENZYMIDAZOL) 3.2 (BUB3.2); CONTAINS InterPro DOMAIN/s: WD40 repeat-like-containing domain (InterPro:IPR011046), WD40 repeat 2 (In…	1463800	704950	1200000	1.12292e+06	1354300	760930	1157300	1.09084e+06	1511400	1676300	1481700	1.55647e+06	1160700	1371300	1316500	1.28283e+06	3	3	3	55.6	55.6	55.6	15.16	0	18.713	13640000	25	M0W8G3	M0W8G3
M0YAS4	31.2	cell.division	(loc_os08g33390.1 : 456.0) no description available & (at5g16040 : 407.0) Regulator of chromosome condensation (RCC1) family protein; FUNCTIONS IN: chromatin binding, Ran GTPase binding; INVOLVED IN: biological_process unknown; LOCATED IN: cellular_component unknown; EXPRESSED IN: 23 plant structures; EXPRESSED DURING: 13 growth stages; CONTAINS InterPro DOMAIN/s: Regulator of chromosome condensa…	342160	0	276540	206233	0	334660	391680	242113	0	288580	358800	215793	0	0	0	0	3	3	3	26.2	26.2	26.2	29.375	0.00044984	5.5446	2990600	4	M0YAS4	M0YAS4
M0ZFG6	31.2	cell.division	(loc_os04g56720.1 : 460.0) no description available & (at1g19880 : 414.0) Regulator of chromosome condensation (RCC1) family protein; CONTAINS InterPro DOMAIN/s: Regulator of chromosome condensation/beta-lactamase-inhibitor protein II (InterPro:IPR009091), Regulator of chromosome condensation, RCC1 (InterPro:IPR000408); BEST Arabidopsis thaliana protein match is: Regulator of chromosome condensat…	2056900	2545700	2188800	2263800	822410	846480	1574100	1.081e+06	420260	0	673000	364420	0	0	0	0	3	3	3	16.6	16.6	16.6	38.799	0	11.342	8957000	18	M0ZFG6;M0ZFG7	M0ZFG6;M0ZFG7
M0Y092	31.2	cell.division	(loc_os07g38300.1 : 298.0) no description available & (p82231|rrfc_spiol : 242.0) Ribosome recycling factor, chloroplast precursor (Ribosome-releasing factor, chloroplast) (RRF) (CpFrr) (RRFHCP) - Spinacia oleracea (Spinach) & (at3g63190 : 234.0) The gene encodes a chloroplast ribosome recycling factor homologue. Analysis of mutants revealed its role in the chloroplast development and eary stages…	2732700	1529200	1601100	1.95433e+06	3613700	2808200	2445200	2955700	1606300	2316500	2605500	2176100	0	0	741440	247147	5	5	5	33	33	33	24.868	0	166.27	21206000	30	M0Y092;F2D4W9;M0Y090;M0Y093;M0Y091	M0Y092;F2D4W9;M0Y090;M0Y093;M0Y091
M0X5X8	31.2	cell.division	(loc_os05g37160.1 : 638.0) no description available & (at2g36250 : 517.0) Encodes one of two FtsZ proteins, tubulin-like proteins, in Arabidopsis. It is involved in chloroplast division.; FTSZ2-1; FUNCTIONS IN: protein binding, structural molecule activity; INVOLVED IN: chloroplast fission; LOCATED IN: chloroplast stroma, chloroplast; EXPRESSED IN: 23 plant structures; EXPRESSED DURING: 13 growth…	795680	1147500	907520	950233	536710	489380	649140	558410	0	601830	629390	410407	0	0	0	0	8	5	5	27	15	15	49.66	0	13.745	6360400	12	M0X5X8	M0X5X8
M0Y5F8	31.2	cell.division	(at3g11450 : 516.0) DnaJ domain ;Myb-like DNA-binding domain; FUNCTIONS IN: heat shock protein binding, DNA binding; INVOLVED IN: protein folding; LOCATED IN: cellular_component unknown; EXPRESSED IN: 24 plant structures; EXPRESSED DURING: 13 growth stages; CONTAINS InterPro DOMAIN/s: Molecular chaperone, heat shock protein, Hsp40, DnaJ (InterPro:IPR015609), Heat shock protein DnaJ, N-terminal (I…	4604900	4199000	5875400	4893100	2984900	1180800	3973900	2713200	1613700	1482500	1661900	1.58603e+06	519900	825700	1141900	829167	12	12	12	31.8	31.8	31.8	74.823	0	64.217	24390000	75	M0Y5F8	M0Y5F8
M0ZEP6	31.2	cell.division	(loc_os03g44420.1 : 590.0) no description available & (at2g36250 : 515.0) Encodes one of two FtsZ proteins, tubulin-like proteins, in Arabidopsis. It is involved in chloroplast division.; FTSZ2-1; FUNCTIONS IN: protein binding, structural molecule activity; INVOLVED IN: chloroplast fission; LOCATED IN: chloroplast stroma, chloroplast; EXPRESSED IN: 23 plant structures; EXPRESSED DURING: 13 growth…	5671000	4055700	3251600	4326100	8018000	10387000	5323800	7909600	11154000	13550000	12296000	1.23333e+07	8149400	7587700	5711400	7149500	13	13	10	50.3	50.3	37.2	45.676	0	224.67	90461000	116	M0ZEP6;M0ZEP4	M0ZEP6;M0ZEP4
M0Z3K0	31.2	cell.division	(loc_os03g05730.1 : 1110.0) no description available & (at5g03340 : 1085.0) ATPase, AAA-type, CDC48 protein; FUNCTIONS IN: protein binding, ATPase activity; LOCATED IN: cell wall; EXPRESSED IN: 24 plant structures; EXPRESSED DURING: 13 growth stages; CONTAINS InterPro DOMAIN/s: ATPase, AAA+ type, core (InterPro:IPR003593), ATPase, AAA-type, core (InterPro:IPR003959), ATPase, AAA-type, conserved s…	21279000	16083000	16732000	1.80313e+07	16809000	22201000	22370000	20460000	13485000	15289000	12277000	1.36837e+07	17274000	18854000	16910000	1.76793e+07	23	23	23	53.5	53.5	53.5	68.423	0	298.77	182530000	212	M0Z3K0;M0YXG0;M0Z3K1	M0Z3K0;M0YXG0;M0Z3K1
M0ZCD3	31.2.5	cell.division.plastid	(loc_os12g31450.1 : 301.0) no description available & (at1g69390 : 190.0) Encodes an Arabidopsis homologue of the bacterial MinE topological specificity factor ensuring correct division site placement. It is an essential integral component of the plastid division machinery.; homologue of bacterial MinE 1 (MINE1); CONTAINS InterPro DOMAIN/s: Septum formation topological specificity factor MinE (In…	552610	361900	0	304837	413220	0	476210	296477	224120	343130	439570	335607	0	0	230420	76806.7	2	2	2	21.9	21.9	21.9	20.539	0	7.3487	3439300	18	M0ZCD3	M0ZCD3
F2DNR8	31.2.5	cell.division.plastid	(loc_os06g01690.1 : 365.0) no description available & (at5g24020 : 301.0) Encodes a Ca2+ dependent ATPase required for correct positioning of the chloroplast division apparatus. Its ATPase activity is stimulated by AtMinE1, a topological specificity factor.; MIND; FUNCTIONS IN: calcium-dependent ATPase activity, protein binding, ATPase activity, protein homodimerization activity; INVOLVED IN: chl…	1057800	1300300	1241600	1199900	430700	307200	1047400	595100	287690	322300	284120	298037	0	0	0	0	5	5	5	24.4	24.4	24.4	32.834	0	27.798	5003300	21	F2DNR8	F2DNR8
F2CSV4	31.1	cell.organisation	(loc_os07g46500.2 : 211.0) no description available & (at5g12320 : 149.0) ankyrin repeat family protein; CONTAINS InterPro DOMAIN/s: Ankyrin repeat-containing domain (InterPro:IPR020683), Ankyrin repeat (InterPro:IPR002110); BEST Arabidopsis thaliana protein match is: Ankyrin repeat family protein (TAIR:AT4G19150.1); Has 86458 Blast hits to 28632 proteins in 1360 species: Archae - 129; Bacteria -…	0	0	0	0	337770	137830	306470	260690	160390	231110	174200	188567	0	0	203410	67803.3	1	1	1	16.8	16.8	16.8	15.465	0.0025594	2.7183	1767900	7	F2CSV4	F2CSV4
M0XEC1	31.1	cell.organisation	(q5qna6|scrl2_orysa : 1221.0) SCAR-like protein 2 - Oryza sativa (Rice) & (loc_os01g11040.1 : 1221.0) no description available & (at2g34150 : 177.0) Encodes a member of the SCAR family.These proteins are part of a complex (WAVE) complex.The SCAR subunit activates the ARP2/3 complex which in turn act as a nucleator for actin filaments.; SCAR family protein; BEST Arabidopsis thaliana protein match …	0	0	42553	14184.3	0	0	0	0	0	0	0	0	0	0	0	0	1	1	1	1.2	1.2	1.2	141.39	0.0029101	2.6678	101090	1	M0XEC1;M0XEC2	M0XEC1;M0XEC2
M0YUU8	31.1	cell.organisation	(loc_os02g48740.1 : 1103.0) no description available & (at5g35700 : 874.0) fimbrin-like protein 2 (FIM2); FUNCTIONS IN: actin binding; INVOLVED IN: biological_process unknown; LOCATED IN: cellular_component unknown; EXPRESSED IN: 24 plant structures; EXPRESSED DURING: 15 growth stages; CONTAINS InterPro DOMAIN/s: Actinin-type, actin-binding, conserved site (InterPro:IPR001589), Calponin-homology …	0	0	97880	32626.7	0	0	0	0	0	0	0	0	0	0	0	0	1	1	1	3.6	3.6	3.6	70.949	0.0011291	3.0362	1276000	6	M0YUU8;F2EFA5	M0YUU8;F2EFA5
M0YZV8	31.1	cell.organisation	(q6k439|pap2_orysa : 280.0) Probable plastid-lipid-associated protein 2, chloroplast precursor (Fibrillin-like protein 2) - Oryza sativa (Rice) & (loc_os09g04790.1 : 280.0) no description available & (at4g04020 : 218.0) Fibrillin precursor protein. The fibrillin preprotein, but not the mature protein interacts with ABI2. Regulated by abscisic acid response regulators. Involved in abscisic acid-me…	0	0	147980	49326.7	0	0	0	0	0	0	0	0	0	0	0	0	1	1	1	8.8	8.8	8.8	18.531	0.004528	2.3318	1170300	2	M0YZV8	M0YZV8
F2EGC6	31.1	cell.organisation	(q9snw6|prof2_lillo : 226.0) Profilin-2 - Lilium longiflorum (Trumpet lily) & (loc_os06g05880.1 : 216.0) no description available & (at5g56600 : 213.0) Encodes profilin3, a low-molecular weight, actin monomer-binding protein that regulates the organization of actin cytoskeleton. Originally known as profilin5, and later named profilin3. Expressed in vegetative organs.; profilin 3 (PRF3); FUNCTIONS…	170700	313400	0	161367	0	80561	255170	111910	0	106160	153490	86550	0	0	0	0	2	1	1	23.7	13.7	13.7	14.071	0.00040486	3.9452	1146000	8	F2EGC6	F2EGC6
M0V454	31.1	cell.organisation	(loc_os07g32800.2 : 207.0) no description available & (at1g62040 : 195.0) autophagy 8c (ATG8C); FUNCTIONS IN: microtubule binding; INVOLVED IN: autophagy; EXPRESSED IN: 24 plant structures; EXPRESSED DURING: 15 growth stages; CONTAINS InterPro DOMAIN/s: Light chain 3 (LC3) (InterPro:IPR004241); BEST Arabidopsis thaliana protein match is: Ubiquitin-like superfamily protein (TAIR:AT4G21980.2). & (g…	0	0	77686	25895.3	0	0	0	0	0	0	0	0	0	0	0	0	2	1	1	23.5	9.2	9.2	13.568	0.0081273	2.0487	1614800	5	M0V454	M0V454
M0XBU4	31.1	cell.organisation	(loc_os08g04280.1 : 515.0) no description available & (at1g18450 : 390.0) Encodes a gene similar to actin-related proteins in other organisms. Member of nuclear ARP family of genes. Component of chromatin remodeling complexes, involved in chromatin-mediated gene regulation. Phenotype of the arp4-1 mutant allele revealed partial sterility due to defects in anther development. Targeting the distinc…	0	0	0	0	215230	0	250860	155363	172990	0	0	57663.3	0	0	0	0	2	2	1	11	11	7.1	31.006	0.00044405	5.355	668770	4	M0XBU4;M0XBU7;M0XBU6;M0XBU5	M0XBU4;M0XBU7;M0XBU6;M0XBU5
F2D1C7	31.1	cell.organisation	(loc_os10g35580.1 : 461.0) no description available & (at5g67270 : 318.0) encodes a homolog of animal microtubule-end-binding protein. There are two other members of this family. EB1 forms foci at regions where the minus ends of microtubules are gathered during mitosis and early cytokinesis.; end binding protein 1C (EB1C); CONTAINS InterPro DOMAIN/s: Calponin-homology (InterPro:IPR016146), Calpon…	0	193710	0	64570	0	0	0	0	0	0	0	0	0	0	0	0	2	2	2	7.3	7.3	7.3	37.648	0.0029038	2.6366	1033200	3	F2D1C7	F2D1C7
F2DMG4	31.1	cell.organisation	(loc_os12g06520.1 : 209.0) no description available & (at1g43700 : 137.0) Encodes a VirE2-interacting protein. VIP1 mediates nuclear translocation of VirE2 via its amino half, and interacts with histone H2A via it carboxyl half.; VIRE2-interacting protein 1 (VIP1); FUNCTIONS IN: protein binding, sequence-specific DNA binding transcription factor activity; INVOLVED IN: cellular response to sulfate…	292490	236840	259190	262840	326640	227240	251800	268560	237180	0	258870	165350	0	0	0	0	2	2	2	7.7	7.7	7.7	34.754	0.0004415	5.2113	2098800	7	F2DMG4;M0XI34	F2DMG4;M0XI34
M0UHC1	31.1	cell.organisation	(loc_os02g38480.1 : 615.0) no description available & (at1g24460 : 155.0) unknown protein; FUNCTIONS IN: molecular_function unknown; INVOLVED IN: biological_process unknown; LOCATED IN: cellular_component unknown; EXPRESSED IN: 22 plant structures; EXPRESSED DURING: 14 growth stages; BEST Arabidopsis thaliana protein match is: unknown protein (TAIR:AT4G31570.1). & (reliability: 310.0) & (original…	0	0	0	0	0	0	247680	82560	0	0	0	0	0	0	0	0	2	2	2	6.5	6.5	6.5	61.957	0.00079208	3.6057	3352700	2	M0UHC1	M0UHC1
M0UP36	31.1	cell.organisation	(at3g60830 : 478.0) Encodes an actin-related protein required for normal embryogenesis, plant architecture and floral organ abscission.; actin-related protein 7 (ARP7); CONTAINS InterPro DOMAIN/s: Actin/actin-like (InterPro:IPR004000); BEST Arabidopsis thaliana protein match is: actin 3 (TAIR:AT3G53750.1); Has 12219 Blast hits to 11995 proteins in 2504 species: Archae - 0; Bacteria - 50; Metazoa …	207910	0	0	69303.3	0	0	0	0	0	0	0	0	0	272830	0	90943.3	2	2	2	9.8	9.8	9.8	32.807	0.0018567	2.8545	1034700	4	M0UP36	M0UP36
M0XL25	31.1	cell.organisation	(loc_os05g06280.1 : 1137.0) no description available & (at3g16630 : 793.0) Kinesin-13A localized to entire Golgi stacks. Involved in trichome development.; KINESIN-13A; FUNCTIONS IN: microtubule motor activity, ATP binding; INVOLVED IN: trichome morphogenesis; LOCATED IN: Golgi stack, plasma membrane; EXPRESSED IN: 24 plant structures; EXPRESSED DURING: 15 growth stages; CONTAINS InterPro DOMAIN/…	201650	0	414030	205227	146060	0	175610	107223	0	0	0	0	0	0	0	0	2	2	2	3	3	3	85.262	0.000409	4.0493	1058500	4	M0XL25;M0UJR5;M0XL28;M0UJR4;M0UJR3;M0XL27;F2E2S1	M0XL25;M0UJR5;M0XL28;M0UJR4;M0UJR3;M0XL27;F2E2S1
M0XYU6	31.1	cell.organisation	(loc_os06g11380.1 : 889.0) no description available & (at5g65460 : 721.0) Kinesin that binds cyclin-dependent kinase CDKA;1 as homodimer or as heterodimer with KCA1; kinesin like protein for actin based chloroplast movement 2 (KAC2); FUNCTIONS IN: microtubule binding, protein binding, microtubule motor activity; INVOLVED IN: chloroplast avoidance movement, chloroplast accumulation movement; LOCAT…	154570	0	0	51523.3	119390	0	147120	88836.7	99013	110610	0	69874.3	0	0	0	0	2	2	2	5.2	5.2	5.2	61.392	0.00042212	4.4349	804350	5	M0XYU6	M0XYU6
M0YYW6	31.1	cell.organisation	(loc_os05g38330.1 : 521.0) no description available & (at5g02130 : 252.0) mutant has Growth rate reduction, increased salt sensitivity; Putative Kinesin Light Chain; NDP1; FUNCTIONS IN: binding; INVOLVED IN: biological_process unknown; LOCATED IN: cellular_component unknown; EXPRESSED IN: 22 plant structures; EXPRESSED DURING: 11 growth stages; CONTAINS InterPro DOMAIN/s: Tetratricopeptide-like h…	323150	0	0	107717	321670	0	249200	190290	272910	0	0	90970	0	549220	451780	333667	2	2	2	6.2	6.2	6.2	38.926	0.00041999	4.3745	2625300	8	M0YYW6;M0YYW5;M0YYW7	M0YYW6;M0YYW5;M0YYW7
F2EK80	31.1	cell.organisation	(q9fud1|profa_orysa : 210.0) Profilin-A - Oryza sativa (Rice) & (loc_os10g17680.1 : 210.0) no description available & (at2g19770 : 193.0) Encodes profilin 5, originally named profilin 4 (PRO4/PFN4). Low-molecular weight, actin monomer-binding protein that regulates the organization of actin cytoskeleton. Pollen-specific plant profilin present predominantly in mature pollen and growing pollen tube…	801800	1407600	1898500	1369300	474050	558250	1494800	842367	0	374530	0	124843	0	0	0	0	3	3	2	43.5	43.5	33.6	14.134	0	12.61	8987900	18	F2EK80	F2EK80
F2DM06	31.1	cell.organisation	(loc_os02g44220.1 : 280.0) no description available & (at3g03490 : 197.0) Encodes one of two PEX19 peroxin isoforms. It is predominantly cytosolic and forms dimers.; peroxin 19-1 (PEX19-1); CONTAINS InterPro DOMAIN/s: Pex19 protein (InterPro:IPR006708); BEST Arabidopsis thaliana protein match is: peroxin 19-2 (TAIR:AT5G17550.1); Has 637 Blast hits to 625 proteins in 250 species: Archae - 3; Bacte…	0	0	0	0	487240	0	398530	295257	0	0	0	0	0	591740	429700	340480	3	3	3	24.2	24.2	24.2	27.797	0	37.139	2552900	9	F2DM06;M0WAW9	F2DM06;M0WAW9
M0VMH7	31.1	cell.organisation	(loc_os03g05260.1 : 282.0) no description available & (at3g09890 : 199.0) Ankyrin repeat family protein; INVOLVED IN: biological_process unknown; LOCATED IN: cellular_component unknown; EXPRESSED IN: 15 plant structures; EXPRESSED DURING: 8 growth stages; CONTAINS InterPro DOMAIN/s: Ankyrin repeat-containing domain (InterPro:IPR020683), Ankyrin repeat (InterPro:IPR002110); BEST Arabidopsis thalia…	1217700	1297100	1188200	1.23433e+06	1474500	1105500	1734000	1438000	1791100	1983600	2525600	2100100	0	1663300	1636000	1.09977e+06	3	3	3	27.2	27.2	27.2	26.021	0	5.9503	17673000	15	M0VMH7;M0VMH8	M0VMH7;M0VMH8
M0XPX6	31.1	cell.organisation	(loc_os01g54080.1 : 1111.0) no description available & (at1g73860 : 751.0) P-loop containing nucleoside triphosphate hydrolases superfamily protein; FUNCTIONS IN: microtubule motor activity, ATP binding; INVOLVED IN: microtubule-based movement; LOCATED IN: chloroplast; EXPRESSED IN: petal, sepal, male gametophyte, flower, pollen tube; EXPRESSED DURING: L mature pollen stage, M germinated pollen s…	0	0	140110	46703.3	0	0	185570	61856.7	0	0	0	0	0	0	0	0	3	3	3	3.7	3.7	3.7	124.94	0.00044504	5.3889	922850	3	M0XPX6;M0VE80;M0VE79;M0XPX8;M0XPX5	M0XPX6;M0VE80;M0VE79
M0Y0E8	31.1	cell.organisation	(loc_os06g27970.1 : 371.0) no description available & (at3g54170 : 239.0) Encodes protein that binds FKBP12. This interaction is disrupted by FK506 but not by cyclosporin A.; FKBP12 interacting protein 37 (FIP37); Has 21268 Blast hits to 13212 proteins in 1142 species: Archae - 433; Bacteria - 2157; Metazoa - 10991; Fungi - 1638; Plants - 938; Viruses - 51; Other Eukaryotes - 5060 (source: NCBI B…	889780	978800	1057900	975493	681230	558660	0	413297	0	621550	516570	379373	0	0	391720	130573	3	3	3	20.2	20.2	20.2	30.991	0	22.047	5265300	17	M0Y0E8	M0Y0E8
M0VT70	31.1	cell.organisation	(loc_os03g55110.2 : 227.0) no description available & (at2g03430 : 197.0) Ankyrin repeat family protein; INVOLVED IN: biological_process unknown; LOCATED IN: cell wall; EXPRESSED IN: 25 plant structures; EXPRESSED DURING: 13 growth stages; CONTAINS InterPro DOMAIN/s: Ankyrin repeat-containing domain (InterPro:IPR020683), Ankyrin repeat (InterPro:IPR002110); BEST Arabidopsis thaliana protein match…	2891100	3002500	2826900	2.90683e+06	2126700	1611900	2664000	2134200	2135900	1747900	1397300	1.76037e+06	934180	1183600	1239200	1.11899e+06	4	4	4	49.6	49.6	49.6	14.582	0	29.649	20355000	45	M0VT70	M0VT70
M0WMV5	31.1	cell.organisation	(loc_os06g12530.1 : 314.0) no description available & (at5g53400 : 246.0) Encodes BOBBER1 (BOB1), a non-canonical small heat shock protein required for both development and thermotolerance. BOB1 is cytoplasmic at basal temperatures but forms heat shock granules containing canonical small heat shock proteins at high temperatures.; BOBBER1 (BOB1); CONTAINS InterPro DOMAIN/s: CS-like domain (InterPr…	5394100	5369800	4949000	5.23763e+06	4560900	3059600	5588800	4403100	3389800	2949100	3028500	3.12247e+06	958950	1481000	1644200	1.36138e+06	6	6	6	28.5	28.5	28.5	31.214	0	59.499	36730000	51	M0WMV5;F2E732;M0WMV2	M0WMV5;F2E732;M0WMV2
M0XRU1	31.1	cell.organisation	(loc_os09g33810.1 : 466.0) no description available & (at4g35450 : 368.0) Involved in targeting of chloroplast outer membrane proteins to the chloroplast. Double mutants of AKR2A and the highly homologous AKR2B have yellow leaves, significantly reduced chloroplast proteins, and no thylakoid membranes.; ankyrin repeat-containing protein 2 (AKR2); CONTAINS InterPro DOMAIN/s: Ankyrin repeat-containi…	4636100	3591700	3430500	3886100	4607800	3056300	4058200	3.90743e+06	3875700	3835500	4078400	3.92987e+06	1763200	1514500	1889500	1722400	8	6	6	33.3	26.8	26.8	34.659	0	62.304	35872000	45	M0XRU1	M0XRU1
M0YDA0	31.1	cell.organisation	(loc_os09g33810.1 : 430.0) no description available & (at4g35450 : 357.0) Involved in targeting of chloroplast outer membrane proteins to the chloroplast. Double mutants of AKR2A and the highly homologous AKR2B have yellow leaves, significantly reduced chloroplast proteins, and no thylakoid membranes.; ankyrin repeat-containing protein 2 (AKR2); CONTAINS InterPro DOMAIN/s: Ankyrin repeat-containi…	8745300	8470400	9686600	8.96743e+06	10617000	7820800	12405000	1.02809e+07	9121200	8018900	7573800	8.23797e+06	3878000	5797300	5107300	4.92753e+06	9	9	7	46.2	46.2	39.9	35.833	0	96.724	85478000	96	M0YDA0	M0YDA0
M0WI23	31.1	cell.organisation	(loc_os03g63480.2 : 413.0) no description available & (at4g35450 : 325.0) Involved in targeting of chloroplast outer membrane proteins to the chloroplast. Double mutants of AKR2A and the highly homologous AKR2B have yellow leaves, significantly reduced chloroplast proteins, and no thylakoid membranes.; ankyrin repeat-containing protein 2 (AKR2); CONTAINS InterPro DOMAIN/s: Ankyrin repeat-containi…	12684000	12419000	12670000	12591000	7940500	3592400	11469000	7667300	6611000	5715000	5841200	6.05573e+06	632090	1446700	1314100	1.13096e+06	10	10	10	41.7	41.7	41.7	39.776	0	130.29	68200000	80	M0WI23;M0WI26	M0WI23;M0WI26
F2DQP5	31.1	cell.organisation	(loc_os06g11800.1 : 530.0) no description available & (at5g65020 : 387.0) Annexins are calcium binding proteins that are localized in the cytoplasm. When cytosolic Ca2+ increases, they relocate to the plasma membrane. They may be involved in the Golgi-mediated secretion of polysaccharides.; annexin 2 (ANNAT2); FUNCTIONS IN: calcium-dependent phospholipid binding, calcium ion binding; INVOLVED IN:…	3043700	2842300	3097500	2994500	3589100	3700800	3610300	3633400	2549300	4081000	4211100	3613800	3819400	3388300	3604800	3.60417e+06	12	12	10	53.2	53.2	48.1	35.246	0	44.833	37037000	85	F2DQP5	F2DQP5
M0X5B5	31.1	cell.organisation	(loc_os05g01310.1 : 628.0) no description available & (at3g04710 : 522.0) ankyrin repeat family protein; FUNCTIONS IN: binding; INVOLVED IN: biological_process unknown; LOCATED IN: cellular_component unknown; EXPRESSED IN: 22 plant structures; EXPRESSED DURING: 14 growth stages; CONTAINS InterPro DOMAIN/s: Protein of unknown function DUF1685 (InterPro:IPR012881), Tetratricopeptide-like helical (I…	8472900	7554600	7248700	7.75873e+06	6881700	4917800	7254300	6.35127e+06	4951100	4742400	5548800	5.08077e+06	3498200	4238000	4569600	4.10193e+06	12	12	12	42.6	42.6	42.6	48.861	0	88.734	60752000	92	M0X5B5;M0X5B6;M0X5B7	M0X5B5;M0X5B6;M0X5B7
F2D484	31.1.1.1.1	cell.organisation.cytoskeleton.actin.Actin	(p17300|act7_orysa : 749.0) Actin-7 - Oryza sativa (Rice) & (loc_os01g64630.1 : 749.0) no description available & (at3g53750 : 734.0) Member of the Actin gene family. Expressed in mature pollen.; actin 3 (ACT3); FUNCTIONS IN: structural constituent of cytoskeleton; INVOLVED IN: cytoskeleton organization; LOCATED IN: cell wall, cytoskeleton, nucleus; EXPRESSED IN: male gametophyte, seed; EXPRESSED…	89784	0	0	29928	0	0	0	0	0	0	0	0	0	0	0	0	7	1	1	22.9	4.3	4.3	41.59	0.0087248	1.9856	1165800	2	F2D484;M0YUI7	F2D484;M0YUI7
F2CSU3	31.1.1.1.1	cell.organisation.cytoskeleton.actin.Actin	(p17298|act2_orysa : 764.0) Actin-2 - Oryza sativa (Rice) & (loc_os10g36650.1 : 764.0) no description available & (at5g09810 : 758.0) Member of Actin gene family.Mutants are defective in germination and root growth.; actin 7 (ACT7); FUNCTIONS IN: protein binding, structural constituent of cytoskeleton; INVOLVED IN: in 9 processes; LOCATED IN: mitochondrion, nucleolus, cell wall, cytoskeleton, pla…	9671200	9686300	7207200	8854900	5804600	5283300	9704500	6930800	5215500	4010100	4290100	4.50523e+06	4786200	4175500	3552100	4.17127e+06	11	3	0	47.5	14.1	0	41.661	0	235	60822000	32	F2CSU3	F2CSU3
F2DE91	31.1.1.1.1	cell.organisation.cytoskeleton.actin.Actin	(loc_os11g06390.6 : 770.0) no description available & (p17299|act3_orysa : 767.0) Actin-3 - Oryza sativa (Rice) & (at5g09810 : 762.0) Member of Actin gene family.Mutants are defective in germination and root growth.; actin 7 (ACT7); FUNCTIONS IN: protein binding, structural constituent of cytoskeleton; INVOLVED IN: in 9 processes; LOCATED IN: mitochondrion, nucleolus, cell wall, cytoskeleton, pla…	0	0	886910	295637	0	0	0	0	0	0	0	0	0	0	0	0	11	1	1	49.9	4.2	4.2	41.655	0	116.17	9042100	10	F2DE91;M0UQJ6	F2DE91;M0UQJ6
F2CYY4	31.1.1.1.1	cell.organisation.cytoskeleton.actin.Actin	(loc_os05g01600.2 : 772.0) no description available & (at5g09810 : 759.0) Member of Actin gene family.Mutants are defective in germination and root growth.; actin 7 (ACT7); FUNCTIONS IN: protein binding, structural constituent of cytoskeleton; INVOLVED IN: in 9 processes; LOCATED IN: mitochondrion, nucleolus, cell wall, cytoskeleton, plasma membrane; EXPRESSED IN: 29 plant structures; EXPRESSED D…	0	703600	736440	480013	648760	0	1271400	640053	628590	607950	0	412180	0	661300	0	220433	11	3	2	49.9	15.6	10.1	41.727	0	18.96	6182300	19	F2CYY4;M0WSW7;M0UQJ8	F2CYY4;M0WSW7
M0X0A5	31.1.1.1.1	cell.organisation.cytoskeleton.actin.Actin	(p17300|act7_orysa : 755.0) Actin-7 - Oryza sativa (Rice) & (loc_os01g64630.1 : 755.0) no description available & (at5g09810 : 732.0) Member of Actin gene family.Mutants are defective in germination and root growth.; actin 7 (ACT7); FUNCTIONS IN: protein binding, structural constituent of cytoskeleton; INVOLVED IN: in 9 processes; LOCATED IN: mitochondrion, nucleolus, cell wall, cytoskeleton, pla…	2271100	2165600	1862300	2.09967e+06	4999800	7272000	3037500	5103100	7660400	7557700	5596400	6.93817e+06	9980400	11296000	10788000	1.06881e+07	11	8	5	42.8	34	23.9	41.575	0	142.58	66531000	85	M0X0A5;M0X0A6;M0X0A7;M0UQJ7	M0X0A5;M0X0A6;M0X0A7
F2CRK3	31.1.1.1.1	cell.organisation.cytoskeleton.actin.Actin	(p13362|act1_orysa : 747.0) Actin-1 - Oryza sativa (Rice) & (loc_os03g50890.1 : 747.0) no description available & (at3g12110 : 740.0) Encodes an actin that is expressed predominantly during reproductive development.; actin-11 (ACT11); FUNCTIONS IN: structural constituent of cytoskeleton; INVOLVED IN: response to cyclopentenone, actin cytoskeleton organization; LOCATED IN: mitochondrion, cytoskele…	27993000	28057000	27647000	27899000	29937000	28616000	35827000	31460000	32709000	28731000	22931000	2.81237e+07	28637000	34913000	27610000	3.03867e+07	13	13	2	57	57	6.4	41.816	0	225.56	311140000	170	F2CRK3	F2CRK3
M0XC67	31.1.1.1.3	cell.organisation.cytoskeleton.actin.actin binding	(loc_os06g44890.1 : 1187.0) no description available & (at4g30160 : 910.0) Arabidopsis thaliana VILLIN4; villin 4 (VLN4); FUNCTIONS IN: actin binding; INVOLVED IN: cytoskeleton organization; LOCATED IN: cellular_component unknown; EXPRESSED IN: 23 plant structures; EXPRESSED DURING: 13 growth stages; CONTAINS InterPro DOMAIN/s: Gelsolin (InterPro:IPR007122), Villin headpiece (InterPro:IPR003128),…	672230	812480	499320	661343	554300	556300	362520	491040	297680	350350	287900	311977	0	298010	0	99336.7	5	5	5	11.3	11.3	11.3	76.344	0	93.167	4377600	14	M0XC67;M0XC68;M0VRX7	M0XC67;M0XC68
M0WUP5	31.1.1.1.3	cell.organisation.cytoskeleton.actin.actin binding	(loc_os03g24220.1 : 1375.0) no description available & (at2g41740 : 1151.0) Encodes a protein with high homology to animal villin.; villin 2 (VLN2); FUNCTIONS IN: actin binding, protein binding; INVOLVED IN: cytoskeleton organization; LOCATED IN: cellular_component unknown; EXPRESSED IN: 24 plant structures; EXPRESSED DURING: 15 growth stages; CONTAINS InterPro DOMAIN/s: Gelsolin (InterPro:IPR007…	6394400	8770900	8323500	7829600	5136100	4822600	7618300	5859000	4580500	3790800	2975300	3782200	3118900	2687800	3006800	2.93783e+06	18	18	18	30.7	30.7	30.7	107.29	0	205.61	52469000	105	M0WUP5;M0WUP2;M0WUP8;M0WUQ0;M0WUQ2;M0WUP7;M0WUP3;M0XW01;M0XVZ9	M0WUP5;M0WUP2;M0WUP8;M0WUQ0;M0WUQ2
F2EAL0	31.1.1.1.2	cell.organisation.cytoskeleton.actin.actin depolymerizing factors	(loc_os02g44470.1 : 244.0) no description available & (p30175|adf_lillo : 227.0) Actin-depolymerizing factor (ADF) - Lilium longiflorum (Trumpet lily) & (at1g01750 : 212.0) actin depolymerizing factor 11 (ADF11); FUNCTIONS IN: actin binding; INVOLVED IN: biological_process unknown; LOCATED IN: intracellular; EXPRESSED IN: 6 plant structures; EXPRESSED DURING: 4 anthesis, petal differentiation and…	0	0	446910	148970	0	0	0	0	0	0	0	0	0	0	0	0	2	1	1	20.1	8.6	8.6	15.98	0.0021986	2.729	1355300	5	F2EAL0	F2EAL0
F2EFW3	31.1.1.1.2	cell.organisation.cytoskeleton.actin.actin depolymerizing factors	(loc_os04g46910.1 : 237.0) no description available & (p30175|adf_lillo : 218.0) Actin-depolymerizing factor (ADF) - Lilium longiflorum (Trumpet lily) & (at1g01750 : 214.0) actin depolymerizing factor 11 (ADF11); FUNCTIONS IN: actin binding; INVOLVED IN: biological_process unknown; LOCATED IN: intracellular; EXPRESSED IN: 6 plant structures; EXPRESSED DURING: 4 anthesis, petal differentiation and…	503200	0	1002000	501733	259920	228240	407660	298607	0	0	0	0	0	0	0	0	2	2	1	20.1	20.1	8.6	15.839	0	8.4517	2239700	7	F2EFW3	F2EFW3
M0VXJ2	31.1.1.1.2	cell.organisation.cytoskeleton.actin.actin depolymerizing factors	(loc_os05g02250.2 : 235.0) no description available & (q9fvi2|adf1_pethy : 218.0) Actin-depolymerizing factor 1 (ADF 1) - Petunia hybrida (Petunia) & (at5g59890 : 212.0) actin depolymerizing factor 4 (ADF4) mRNA, complete cds; actin depolymerizing factor 4 (ADF4); FUNCTIONS IN: actin binding; INVOLVED IN: defense response signaling pathway, resistance gene-dependent, defense response to bacterium…	4270400	4356700	4973600	4.53357e+06	2760300	1232200	4163000	2718500	1819100	1826300	1905800	1850400	754770	853960	956900	855210	4	4	4	53.2	53.2	53.2	15.931	0	71.512	24576000	35	M0VXJ2	M0VXJ2
F2DY31	31.1.1.1.2	cell.organisation.cytoskeleton.actin.actin depolymerizing factors	(loc_os03g60590.2 : 198.0) no description available & (q9fvi2|adf1_pethy : 186.0) Actin-depolymerizing factor 1 (ADF 1) - Petunia hybrida (Petunia) & (at5g59880 : 182.0) Encodes actin depolymerizing factor 3 (ADF3).; actin depolymerizing factor 3 (ADF3); FUNCTIONS IN: actin binding; INVOLVED IN: response to oxidative stress, response to cadmium ion; LOCATED IN: mitochondrion, intracellular, chlor…	34553000	33481000	30038000	3.26907e+07	39829000	31883000	40183000	3.72983e+07	27029000	30984000	33234000	3.04157e+07	35760000	34161000	34703000	3.48747e+07	6	6	6	60.9	60.9	60.9	16.069	0	282.79	357260000	120	F2DY31	F2DY31
F2E6H5	31.1.1.1.2	cell.organisation.cytoskeleton.actin.actin depolymerizing factors	(loc_os03g56790.1 : 265.0) no description available & (at2g31200 : 201.0) Encodes actin depolymerizing factor 6 (ADF6).; actin depolymerizing factor 6 (ADF6); FUNCTIONS IN: actin binding; INVOLVED IN: biological_process unknown; LOCATED IN: intracellular; EXPRESSED IN: 24 plant structures; EXPRESSED DURING: 15 growth stages; CONTAINS InterPro DOMAIN/s: Actin-binding, cofilin/tropomyosin type (Int…	9397300	8845300	9649200	9.29727e+06	9392700	5301400	8073100	7.58907e+06	8814200	8092600	6986400	7964400	4994700	5662000	4209600	4.95543e+06	6	6	6	62.8	62.8	62.8	16.802	0	110.05	76293000	74	F2E6H5	F2E6H5
M0Z1V8	31.1.1.2	cell.organisation.cytoskeleton.mikrotubuli	(o49068|tbg2_orysa : 682.0) Tubulin gamma-2 chain (Gamma-2 tubulin) - Oryza sativa (Rice) & (loc_os05g06450.2 : 682.0) no description available & (at5g05620 : 661.0) Paralog of TUBG1, required for centrosomal and noncentrosomal microtubule nucleation. Involved in specification of cell identity, such as stomatal patterning. Constitutively expressed throughout plant.; gamma-tubulin complex protein …	0	0	121840	40613.3	0	0	0	0	0	0	0	0	0	0	0	0	1	1	1	3.3	3.3	3.3	37.328	0.00041824	4.3192	640430	2	M0Z1V8	M0Z1V8
F2CTJ0	31.1.1.2	cell.organisation.cytoskeleton.mikrotubuli	(gnl|cdd|30217 : 893.0) no description available & (loc_os03g11970.1 : 842.0) no description available & (at5g19780 : 824.0) Encodes an isoform of alpha tubulin. Closely related to adjacent gene TUA3 suggesting recent duplication.; tubulin alpha-5 (TUA5); FUNCTIONS IN: structural constituent of cytoskeleton; INVOLVED IN: response to cadmium ion, microtubule-based process; LOCATED IN: tubulin comp…	132610	0	0	44203.3	0	0	0	0	0	0	0	0	0	0	0	0	3	1	1	13.6	3.3	3.3	49.929	0.00040933	4.0536	1592400	6	F2CTJ0	F2CTJ0
F2CRA1	31.1.1.2	cell.organisation.cytoskeleton.mikrotubuli	(loc_os04g59560.1 : 362.0) no description available & (at3g10220 : 292.0) Encodes a tubulin-binding cofactor. Homozygous mutant plants are embryo lethal. Heterozygous mutant plants showed increased ploidy and higher numbers of spindles and phragmoplasts, suggesting a role in cell division.; tubulin folding cofactor B; FUNCTIONS IN: molecular_function unknown; INVOLVED IN: tubulin complex assembly…	5261300	3929900	4481600	4557600	4425300	2763400	4569300	3.91933e+06	3828400	3252300	3125600	3402100	2004600	2220700	2352800	2192700	8	8	8	46.9	46.9	46.9	26.709	0	32.979	35858000	54	F2CRA1	F2CRA1
M0YJF4	31.1.1.2	cell.organisation.cytoskeleton.mikrotubuli	(gnl|cdd|30217 : 852.0) no description available & (q9zrr5|tba3_horvu : 807.0) Tubulin alpha-3 chain - Hordeum vulgare (Barley) & (loc_os11g14220.2 : 799.0) no description available & (at4g14960 : 796.0) Encodes an alpha-tubulin isoform required for right handed helical growth.; TUA6; FUNCTIONS IN: protein binding, structural constituent of cytoskeleton; INVOLVED IN: response to salt stress, micr…	0	0	63326	21108.7	0	0	0	0	0	0	0	0	0	0	0	0	9	1	0	35.5	7.6	0	46.533	0.0031825	2.4237	2337900	4	M0YJF4;F2CXV9	M0YJF4;F2CXV9
A5CFY2	31.1.1.2	cell.organisation.cytoskeleton.mikrotubuli	(gnl|cdd|30217 : 913.0) no description available & (p46259|tba1_pea : 858.0) Tubulin alpha-1 chain - Pisum sativum (Garden pea) & (at4g14960 : 853.0) Encodes an alpha-tubulin isoform required for right handed helical growth.; TUA6; FUNCTIONS IN: protein binding, structural constituent of cytoskeleton; INVOLVED IN: response to salt stress, microtubule cytoskeleton organization, cellular response t…	1107400	0	907310	671570	1367900	1192400	1457400	1.33923e+06	856260	890640	0	582300	0	0	0	0	9	3	3	33.3	12.2	12.2	49.759	0	63.47	8542800	11	A5CFY2;M0UKE8	A5CFY2
M0YMF1	31.1.1.2	cell.organisation.cytoskeleton.mikrotubuli	(gnl|cdd|30217 : 919.0) no description available & (q96460|tba2_horvu : 877.0) Tubulin alpha-2 chain - Hordeum vulgare (Barley) & (loc_os11g14220.2 : 863.0) no description available & (at4g14960 : 862.0) Encodes an alpha-tubulin isoform required for right handed helical growth.; TUA6; FUNCTIONS IN: protein binding, structural constituent of cytoskeleton; INVOLVED IN: response to salt stress, micr…	13806000	8691100	9472500	1.06565e+07	15888000	14785000	15573000	1.54153e+07	6506300	11080000	8802200	8.79617e+06	4278400	4719000	4451900	4483100	10	10	2	37.3	37.3	11.1	49.7	0	132.15	106700000	89	M0YMF1	M0YMF1
M0XJ12	31.1.1.2	cell.organisation.cytoskeleton.mikrotubuli	(gnl|cdd|30218 : 751.0) no description available & (q9zrb0|tbb3_wheat : 716.0) Tubulin beta-3 chain (Beta-3 tubulin) - Triticum aestivum (Wheat) & (loc_os06g46000.1 : 714.0) no description available & (at5g23860 : 711.0) beta-tubulin, preferentially expressed in endodermal and phloem cells of primary roots and in the vascular tissues of leaves, stems, and flowers.; tubulin beta 8 (TUB8); CONTAINS…	839960	697080	1055100	864047	977100	2169900	1387100	1.51137e+06	481220	774580	1927200	1061000	528120	654150	1042400	741557	14	3	2	59.6	17.6	13.6	42.228	0	20.974	11456000	17	M0XJ12	M0XJ12
A5CFY4	31.1.1.2	cell.organisation.cytoskeleton.mikrotubuli	(gnl|cdd|30218 : 893.0) no description available & (p93176|tbb_horvu : 873.0) Tubulin beta chain (Beta tubulin) - Hordeum vulgare (Barley) & (loc_os01g59150.2 : 868.0) no description available & (at5g12250 : 858.0) Encodes a beta-tubulin. Expression of TUB6 has been shown to decrease in response to cold treatment.; beta-6 tubulin (TUB6); FUNCTIONS IN: structural constituent of cytoskeleton; INVOL…	14484000	7724700	8422800	10210500	9333300	5870200	12093000	9.09883e+06	3917600	4256500	3381400	3.85183e+06	2079100	0	2381200	1.48677e+06	19	2	2	65.1	6.3	6.3	50.194	0	136.12	64300000	28	A5CFY4;M0XFZ5	A5CFY4
A5CFY9	31.1.1.2	cell.organisation.cytoskeleton.mikrotubuli	(gnl|cdd|30218 : 891.0) no description available & (q9zrb2|tbb1_wheat : 880.0) Tubulin beta-1 chain (Beta-1 tubulin) - Triticum aestivum (Wheat) & (loc_os01g18050.1 : 875.0) no description available & (at5g12250 : 869.0) Encodes a beta-tubulin. Expression of TUB6 has been shown to decrease in response to cold treatment.; beta-6 tubulin (TUB6); FUNCTIONS IN: structural constituent of cytoskeleton;…	34942000	22072000	29841000	2.89517e+07	26732000	23202000	41707000	30547000	11986000	14416000	10215000	1.22057e+07	6603400	9155900	8644000	8.13443e+06	19	19	2	65.4	65.4	6.3	50.136	0	323.31	207740000	206	A5CFY9;M0Y723	A5CFY9;M0Y723
M0X7V1	31.1.1.2.6	cell.organisation.cytoskeleton.mikrotubuli.MAP65	(loc_os06g20370.1 : 934.0) no description available & (at5g55230 : 624.0) Binds and bundles microtubules. Plays a role in stabilizing anti-parallel microtubules in the central spindle at anaphase to early cytokinesis but is not essential at the midline of the phragmoplast at later stages. The timing with which the MAP65-1 was targeted to the spindle appears to be regulated by a phosphorylation se…	373330	558680	450990	461000	507200	462030	715470	561567	331940	477730	600370	470013	0	335800	374310	236703	6	6	6	20	20	20	64.526	0	16.825	4794700	19	M0X7V1;M0X7V3;M0X7V2	M0X7V1;M0X7V3;M0X7V2
M0VW28	31.1.1.2.5	cell.organisation.cytoskeleton.mikrotubuli.MAP70	(loc_os06g14080.1 : 539.0) no description available & (at1g24764 : 466.0) Member of the MAP70 protein family.; microtubule-associated proteins 70-2 (MAP70-2); FUNCTIONS IN: microtubule binding; INVOLVED IN: cytoskeleton organization; LOCATED IN: microtubule; EXPRESSED IN: 23 plant structures; EXPRESSED DURING: 13 growth stages; CONTAINS InterPro DOMAIN/s: Myosin II heavy chain-like (InterPro:IPR0…	0	0	132860	44286.7	0	0	0	0	0	0	0	0	0	0	0	0	2	1	1	5.6	3.5	3.5	53.7	0.00040733	4.004	167270	3	M0VW28;M0VW27	M0VW28;M0VW27
M0XRB2	31.1.1.2.5	cell.organisation.cytoskeleton.mikrotubuli.MAP70	(loc_os12g44340.1 : 405.0) no description available & (gnl|cdd|70519 : 326.0) no description available & (at1g68060 : 286.0) Encodes a microtubule associated protein (MAP70-1). Expressed in all tissues.; microtubule-associated proteins 70-1 (MAP70-1); FUNCTIONS IN: microtubule binding; INVOLVED IN: xylem and phloem pattern formation, plant-type cell wall biogenesis, cytoskeleton organization; LOC…	1022300	1092700	1100500	1.07183e+06	780080	415690	995730	730500	532770	399900	517390	483353	0	0	0	0	3	3	2	12.1	12.1	9.2	38.577	0	75.515	5807400	25	M0XRB2;M0XRB1;M0XRB0;M0Y760	M0XRB2;M0XRB1;M0XRB0;M0Y760
M0UGB0	31.1.1.2.10.1	cell.organisation.cytoskeleton.mikrotubuli.organizers.tonneau	(loc_os11g01170.1 : 404.0) no description available & (at3g55005 : 252.0) Encodes a protein of unknown function that is involved in cortical microtubule organization. Mutants exhibit abnormal cell growth and patterns of division. TON1B appears to be redundant with TON1A. Encodes a novel protein that is similar to human FOP and OFD1 centrosomal proteins. Localizes to the preprophase band, cytoplas…	1128500	1087800	1036200	1.08417e+06	1202900	970190	1042700	1071930	902300	720200	1608200	1076900	593790	579440	448160	540463	5	5	5	38	38	38	28.986	0	28.667	10065000	28	M0UGB0;M0UGB1	M0UGB0;M0UGB1
F2D1I7	31.99	cell.unspecified	(loc_os01g71230.2 : 176.0) no description available & (gnl|cdd|37450 : 169.0) no description available & (at3g12390 : 141.0) Nascent polypeptide-associated complex (NAC), alpha subunit family protein; INVOLVED IN: response to salt stress; LOCATED IN: cytosolic ribosome; EXPRESSED IN: 24 plant structures; EXPRESSED DURING: 13 growth stages; CONTAINS InterPro DOMAIN/s: Ubiquitin-associated/translat…	651600	361270	0	337623	3118200	1002100	3146500	2.42227e+06	771880	1812200	1307800	1.29729e+06	0	492310	382930	291747	4	4	4	26.1	26.1	26.1	22.079	0	15.608	14297000	23	F2D1I7;M0XS10	F2D1I7
M0YAP1	31.99	cell.unspecified	(gnl|cdd|37450 : 182.0) no description available & (loc_os05g31000.1 : 177.0) no description available & (at3g12390 : 156.0) Nascent polypeptide-associated complex (NAC), alpha subunit family protein; INVOLVED IN: response to salt stress; LOCATED IN: cytosolic ribosome; EXPRESSED IN: 24 plant structures; EXPRESSED DURING: 13 growth stages; CONTAINS InterPro DOMAIN/s: Ubiquitin-associated/translat…	2704100	1733300	2247000	2.22813e+06	13452000	10446000	13839000	12579000	6371800	10231000	7334800	7979200	5464700	8736000	4675000	6291900	7	7	7	60.8	60.8	60.8	22.622	0	323.31	85286000	91	M0YAP1;M0YAP0	M0YAP1
F2EL68	31.4	cell.vesicle transport	(loc_os12g35360.1 : 1467.0) no description available & (at3g27530 : 963.0) This gene is predicted to encode a protein that functions as a Golgi apparatus structural component known as a golgin in mammals and yeast. A fluorescently-tagged version of GC6 co-localizes with Golgi markers, and this localization appears to be replicated using the C-terminal (225 aa) portion of the protein.; golgin cand…	0	0	75069	25023	0	0	0	0	0	0	0	0	0	0	0	0	1	1	1	2.2	2.2	2.2	101.95	0.00079968	3.7508	791950	2	F2EL68	F2EL68
M0UI73	31.4	cell.vesicle transport	(loc_os08g17600.2 : 186.0) no description available & (at1g16240 : 140.0) Encodes one of 24 Arabidopsis syntaxins. Its mRNA has been shown to be expressed.; syntaxin of plants 51 (SYP51); CONTAINS InterPro DOMAIN/s: Target SNARE coiled-coil domain (InterPro:IPR000727), t-SNARE (InterPro:IPR010989), Syntaxin/epimorphin, conserved site (InterPro:IPR006012); BEST Arabidopsis thaliana protein match i…	0	0	53480	17826.7	0	0	0	0	0	0	0	0	0	0	0	0	1	1	1	13.1	13.1	13.1	12.084	0.0051671	2.2285	1137500	1	M0UI73;M0UI74;M0UI72	M0UI73;M0UI74;M0UI72
M0VUL8	31.4	cell.vesicle transport	(loc_os05g50370.1 : 342.0) no description available & (at4g36520 : 179.0) Chaperone DnaJ-domain superfamily protein; FUNCTIONS IN: heat shock protein binding; CONTAINS InterPro DOMAIN/s: Heat shock protein DnaJ, N-terminal (InterPro:IPR001623); BEST Arabidopsis thaliana protein match is: Chaperone DnaJ-domain superfamily protein (TAIR:AT4G12770.2); Has 187564 Blast hits to 104912 proteins in 3501…	0	773740	0	257913	0	0	0	0	0	0	0	0	0	0	0	0	1	1	1	1.9	1.9	1.9	94.695	0.0074627	2.0621	6599400	7	M0VUL8;M0VUM2;M0VUL9;M0VUL6;M0VUM1	M0VUL8;M0VUM2;M0VUL9;M0VUL6;M0VUM1
M0W5E0	31.4	cell.vesicle transport	(loc_os01g68750.1 : 186.0) no description available & (at1g31730 : 119.0) Adaptin family protein; FUNCTIONS IN: clathrin binding, binding; INVOLVED IN: intracellular protein transport, vesicle-mediated transport; LOCATED IN: membrane coat; EXPRESSED IN: 24 plant structures; EXPRESSED DURING: 13 growth stages; CONTAINS InterPro DOMAIN/s: Armadillo-like helical (InterPro:IPR011989), Adaptor protein…	0	0	0	0	0	0	0	0	0	0	0	0	0	0	175260	58420	1	1	1	6.2	6.2	6.2	25.062	0.00042337	4.4796	996570	1	M0W5E0;M0W5D9	M0W5E0;M0W5D9
M0YH85	31.4	cell.vesicle transport	(loc_os05g48020.1 : 276.0) no description available & (at3g09740 : 217.0) syntaxin of plants 71 (SYP71); syntaxin of plants 71 (SYP71); FUNCTIONS IN: protein transporter activity; INVOLVED IN: intracellular protein transport, protein targeting to membrane; LOCATED IN: integral to membrane, endoplasmic reticulum, plasma membrane; EXPRESSED IN: 24 plant structures; EXPRESSED DURING: 13 growth stage…	38861	0	0	12953.7	0	0	0	0	0	0	0	0	0	0	0	0	1	1	1	7.4	7.4	7.4	19.551	0.008994	1.9534	94130	1	M0YH85	M0YH85
M0ZCE3	31.4	cell.vesicle transport	(loc_os07g32460.1 : 134.0) no description available & (at4g18060 : 83.6) SH3 domain-containing protein; CONTAINS InterPro DOMAIN/s: Neutrophil cytosol factor 2 p67phox (InterPro:IPR000108), Src homology-3 domain (InterPro:IPR001452); BEST Arabidopsis thaliana protein match is: SH3 domain-containing protein (TAIR:AT4G34660.1); Has 30201 Blast hits to 17322 proteins in 780 species: Archae - 12; Bac…	0	177640	0	59213.3	0	0	0	0	0	0	0	0	0	0	0	0	1	1	1	20.3	20.3	20.3	7.1269	0.00079872	3.7274	277360	2	M0ZCE3	M0ZCE3
M0UE53	31.4	cell.vesicle transport	(loc_os03g52650.1 : 367.0) no description available & (at1g08560 : 256.0) member of SYP11 syntaxin Gene Family; syntaxin of plants 111 (SYP111); FUNCTIONS IN: SNAP receptor activity; INVOLVED IN: intracellular protein transport, response to cyclopentenone, cellular membrane fusion; LOCATED IN: endomembrane system, plasma membrane, phragmoplast, cell plate; EXPRESSED IN: 22 plant structures; EXPRE…	0	331450	341860	224437	0	0	0	0	0	0	0	0	0	0	0	0	2	2	2	7.6	7.6	7.6	35.056	0	7.3697	778580	3	M0UE53	M0UE53
M0UJP9	31.4	cell.vesicle transport	(loc_os01g43630.2 : 1016.0) no description available & (at5g11490 : 801.0) adaptin family protein; FUNCTIONS IN: protein transporter activity, binding; INVOLVED IN: intracellular protein transport, vesicle-mediated transport, protein transport; LOCATED IN: membrane coat, clathrin adaptor complex; EXPRESSED IN: 23 plant structures; EXPRESSED DURING: 14 growth stages; CONTAINS InterPro DOMAIN/s: Cl…	0	0	0	0	226160	0	188820	138327	250150	319260	0	189803	0	463950	357030	273660	2	2	2	7.6	7.6	7.6	64.146	0.0004384	5.105	2396200	9	M0UJP9	M0UJP9
M0UPX5	31.4	cell.vesicle transport	(loc_os06g07090.2 : 434.0) no description available & (at1g23900 : 289.0) Encodes large subunit of the heterotetrameric adaptor protein complex AP-1. AP-1 is required for clathrin coated vesicles budding from the trans-Golgi network or plasma membrane; gamma-adaptin 1 (GAMMA-ADAPTIN 1); FUNCTIONS IN: protein transporter activity, clathrin binding, binding; INVOLVED IN: vesicle-mediated transport;…	608820	540000	607240	585353	563620	352000	532290	482637	0	0	459900	153300	0	0	0	0	2	2	2	13.3	13.3	13.3	42.676	0	6.7611	3463700	12	M0UPX5;M0UPX3	M0UPX5;M0UPX3
M0UYP9	31.4	cell.vesicle transport	(loc_os03g23950.1 : 666.0) no description available & (at4g23460 : 548.0) Adaptin family protein; FUNCTIONS IN: protein transporter activity, clathrin binding, binding; INVOLVED IN: intracellular protein transport, vesicle-mediated transport, protein transport; LOCATED IN: plasma membrane; EXPRESSED IN: 24 plant structures; EXPRESSED DURING: 13 growth stages; CONTAINS InterPro DOMAIN/s: Clathrin …	0	0	149620	49873.3	0	0	0	0	0	0	0	0	0	0	0	0	2	2	2	4.4	4.4	4.4	48.722	0.0011295	3.0392	2201000	1	M0UYP9;F2DKP3	M0UYP9;F2DKP3
M0V8I5	31.4	cell.vesicle transport	(loc_os05g27920.1 : 311.0) no description available & (at5g58440 : 234.0) sorting nexin 2A (SNX2a); FUNCTIONS IN: phosphoinositide binding; INVOLVED IN: signal transduction, intracellular signaling pathway; LOCATED IN: cellular_component unknown; EXPRESSED IN: 24 plant structures; EXPRESSED DURING: 13 growth stages; CONTAINS InterPro DOMAIN/s: Vps5 C-terminal (InterPro:IPR015404), Phox-like (Inte…	221420	195720	202100	206413	338320	586250	233660	386077	0	441590	288230	243273	0	0	0	0	2	2	2	14	14	14	23.471	0	10.052	2654300	14	M0V8I5	M0V8I5
M0V9Y3	31.4	cell.vesicle transport	(loc_os07g07000.1 : 211.0) no description available & (at5g08080 : 171.0) member of SYP13 Gene Family; syntaxin of plants 132 (SYP132); CONTAINS InterPro DOMAIN/s: Target SNARE coiled-coil domain (InterPro:IPR000727), t-SNARE (InterPro:IPR010989), Syntaxin/epimorphin, conserved site (InterPro:IPR006012), Syntaxin, N-terminal (InterPro:IPR006011); BEST Arabidopsis thaliana protein match is: syntax…	0	754130	0	251377	0	0	0	0	0	0	0	0	0	0	0	0	2	2	2	22	22	22	18.338	0	8.1068	4222100	7	M0V9Y3	M0V9Y3
M0VHT8	31.4	cell.vesicle transport	(loc_os09g04110.2 : 1785.0) no description available & (at1g62020 : 1524.0) Coatomer, alpha subunit; FUNCTIONS IN: structural molecule activity, transporter activity; INVOLVED IN: intracellular protein transport, vesicle-mediated transport, ER to Golgi vesicle-mediated transport; LOCATED IN: COPI vesicle coat, plasma membrane, CUL4 RING ubiquitin ligase complex, membrane; EXPRESSED IN: 25 plant s…	0	0	101370	33790	103570	136180	0	79916.7	0	93618	0	31206	0	0	0	0	2	2	2	3.1	3.1	3.1	107.29	0.0029208	2.705	490960	2	M0VHT8;Q6RYF4;M0VHT9;M0VRK0;M0VRJ9	M0VHT8;Q6RYF4;M0VHT9;M0VRK0;M0VRJ9
M0XXZ1	31.4	cell.vesicle transport	(loc_os03g16690.1 : 633.0) no description available & (at5g59420 : 568.0) OSBP(oxysterol binding protein)-related protein 3C (ORP3C); FUNCTIONS IN: oxysterol binding; INVOLVED IN: steroid metabolic process; LOCATED IN: cellular_component unknown; EXPRESSED IN: 25 plant structures; EXPRESSED DURING: 14 growth stages; CONTAINS InterPro DOMAIN/s: Oxysterol-binding protein, conserved site (InterPro:I…	0	0	0	0	0	144130	112570	85566.7	101280	0	0	33760	0	304740	159030	154590	2	2	2	9.6	9.6	9.6	40.409	0.00044248	5.2423	933860	2	M0XXZ1;M0XXZ2	M0XXZ1;M0XXZ2
M0Y1U0	31.4	cell.vesicle transport	(loc_os06g07090.2 : 842.0) no description available & (at1g60070 : 583.0) Adaptor protein complex AP-1, gamma subunit; FUNCTIONS IN: protein transporter activity, clathrin binding, binding; INVOLVED IN: intracellular protein transport, vesicle-mediated transport, protein transport; LOCATED IN: membrane coat, Golgi apparatus part, Golgi apparatus, clathrin adaptor complex; EXPRESSED IN: 22 plant s…	0	0	0	0	0	0	0	0	0	192210	0	64070	0	0	0	0	2	2	2	10	10	10	57.183	0.0032328	2.5515	1326800	1	M0Y1U0;M0Y1U4;M0Y1U7	M0Y1U0;M0Y1U4;M0Y1U7
F2E4V3	31.4	cell.vesicle transport	(loc_os04g52270.1 : 495.0) no description available & (at1g30630 : 433.0) Coatomer epsilon subunit; FUNCTIONS IN: protein transporter activity, structural molecule activity, binding; INVOLVED IN: retrograde vesicle-mediated transport, Golgi to ER; LOCATED IN: plasma membrane; EXPRESSED IN: 24 plant structures; EXPRESSED DURING: 13 growth stages; CONTAINS InterPro DOMAIN/s: Tetratricopeptide-like …	223040	321660	283260	275987	259640	255760	204580	239993	0	343340	232890	192077	0	0	253270	84423.3	3	3	3	16.4	16.4	16.4	31.665	0	7.6582	2571400	21	F2E4V3	F2E4V3
M0WVL9	31.4	cell.vesicle transport	(loc_os01g12880.1 : 824.0) no description available & (at4g32760 : 371.0) ENTH/VHS/GAT family protein; FUNCTIONS IN: protein transporter activity; INVOLVED IN: intracellular protein transport, intra-Golgi vesicle-mediated transport; LOCATED IN: Golgi stack; EXPRESSED IN: 24 plant structures; EXPRESSED DURING: 15 growth stages; CONTAINS InterPro DOMAIN/s: VHS (InterPro:IPR002014), GAT (InterPro:IP…	692490	0	498840	397110	340490	0	0	113497	286820	346590	321380	318263	0	0	287060	95686.7	3	3	3	7.1	7.1	7.1	77.495	0	11.584	3093700	9	M0WVL9	M0WVL9
M0X9R9	31.4	cell.vesicle transport	(loc_os02g21250.1 : 273.0) no description available & (at3g09800 : 210.0) SNARE-like superfamily protein; INVOLVED IN: intracellular protein transport, transport; LOCATED IN: clathrin vesicle coat; CONTAINS InterPro DOMAIN/s: Longin-like (InterPro:IPR011012); BEST Arabidopsis thaliana protein match is: SNARE-like superfamily protein (TAIR:AT4G08520.1); Has 30201 Blast hits to 17322 proteins in 78…	757580	778340	644870	726930	818640	816850	632620	756037	721630	726020	787320	744990	724320	0	0	241440	3	3	3	28.6	28.6	28.6	19.925	0	8.0078	6737900	10	M0X9R9;M0VR49;F2D1F5	M0X9R9
M0XN41	31.4	cell.vesicle transport	(loc_os06g16430.1 : 515.0) no description available & (at5g38840 : 267.0) SMAD/FHA domain-containing protein ; FUNCTIONS IN: molecular_function unknown; INVOLVED IN: biological_process unknown; LOCATED IN: membrane; EXPRESSED IN: 23 plant structures; EXPRESSED DURING: 13 growth stages; CONTAINS InterPro DOMAIN/s: SMAD/FHA domain (InterPro:IPR008984), Forkhead-associated (FHA) domain (InterPro:IPR…	302640	377080	431160	370293	275250	0	278850	184700	195200	0	0	65066.7	0	0	0	0	3	3	3	14.4	14.4	14.4	57.114	0	10.211	1707600	8	M0XN41	M0XN41
M0Y7L7	31.4	cell.vesicle transport	(loc_os06g22650.1 : 233.0) no description available & (at4g32760 : 197.0) ENTH/VHS/GAT family protein; FUNCTIONS IN: protein transporter activity; INVOLVED IN: intracellular protein transport, intra-Golgi vesicle-mediated transport; LOCATED IN: Golgi stack; EXPRESSED IN: 24 plant structures; EXPRESSED DURING: 15 growth stages; CONTAINS InterPro DOMAIN/s: VHS (InterPro:IPR002014), GAT (InterPro:IP…	334840	0	466990	267277	325710	0	332480	219397	357090	360860	0	239317	0	0	0	0	3	3	3	23.8	23.8	23.8	19.057	0	13.375	2651800	10	M0Y7L7;M0Y7L8;M0Y7L9	M0Y7L7;M0Y7L8;M0Y7L9
M0YFJ1	31.4	cell.vesicle transport	(loc_os11g09329.1 : 414.0) no description available & (at1g21380 : 81.3) Target of Myb protein 1; FUNCTIONS IN: protein transporter activity; INVOLVED IN: intracellular protein transport, intra-Golgi vesicle-mediated transport; LOCATED IN: Golgi stack, intracellular; EXPRESSED IN: 22 plant structures; EXPRESSED DURING: 13 growth stages; CONTAINS InterPro DOMAIN/s: VHS (InterPro:IPR002014), Target…	673870	808520	632220	704870	839320	717890	531490	696233	662770	909880	764950	779200	653890	644200	524540	607543	3	3	3	17.6	17.6	17.6	36.951	0	9.1039	7543900	14	M0YFJ1	M0YFJ1
M0YV69	31.4	cell.vesicle transport	(loc_os03g01810.1 : 181.0) no description available & (gnl|cdd|38439 : 153.0) no description available & (at5g22950 : 147.0) VPS24.1; CONTAINS InterPro DOMAIN/s: Snf7 (InterPro:IPR005024); BEST Arabidopsis thaliana protein match is: SNF7 family protein (TAIR:AT3G45000.1); Has 1807 Blast hits to 1807 proteins in 277 species: Archae - 0; Bacteria - 0; Metazoa - 736; Fungi - 347; Plants - 385; Virus…	0	475390	604310	359900	0	748560	757050	501870	951560	0	1382100	777887	0	0	0	0	3	3	3	29	29	29	18.781	0	53.638	7723800	6	M0YV69;M0YV68	M0YV69;M0YV68
M0UY40	31.4	cell.vesicle transport	(p49661|copd_orysa : 748.0) Coatomer subunit delta (Delta-coat protein) (Delta-COP) (Archain) - Oryza sativa (Rice) & (loc_os01g61710.4 : 748.0) no description available & (at5g05010 : 585.0) clathrin adaptor complexes medium subunit family protein; INVOLVED IN: intracellular protein transport, transport, vesicle-mediated transport; LOCATED IN: membrane; EXPRESSED IN: 24 plant structures; EXPRESS…	0	0	0	0	0	0	0	0	27956	0	0	9318.67	0	0	0	0	4	1	1	9.6	3.3	3.3	56.199	0.0018713	2.9582	84105	1	M0UY40	M0UY40
F2CZ53	31.4	cell.vesicle transport	(loc_os03g58840.1 : 354.0) no description available & (at2g32670 : 347.0) member of Synaptobrevin -like protein family; vesicle-associated membrane protein 725 (VAMP725); FUNCTIONS IN: molecular_function unknown; INVOLVED IN: transport, vesicle-mediated transport; LOCATED IN: endosome, plasma membrane, membrane; EXPRESSED IN: 17 plant structures; EXPRESSED DURING: 8 growth stages; CONTAINS InterP…	459370	647220	610440	572343	400570	0	424870	275147	0	311060	0	103687	0	0	0	0	4	4	4	26.9	26.9	26.9	25.052	0	9.2491	3560800	8	F2CZ53	F2CZ53
M0UY14	31.4	cell.vesicle transport	(loc_os05g48620.1 : 900.0) no description available & (at1g79830 : 481.0) This gene is predicted to encode a protein that functions as a Golgi apparatus structural component known as a golgin in mammals and yeast. A fluorescently-tagged version of GC5 co-localizes with Golgi markers, and this localization appears to be replicated using the C-terminal (139 aa) portion of the protein. The C-termina…	1033100	918590	1017900	989863	669630	580060	1053400	767697	780030	768070	830410	792837	604240	0	543250	382497	4	4	4	6.6	6.6	6.6	115.74	0	75.428	7835900	18	M0UY14;M0UY15;M0UY16	M0UY14
M0YX56	31.4	cell.vesicle transport	(loc_os10g36870.1 : 604.0) no description available & (at4g34660 : 454.0) SH3 domain-containing protein; FUNCTIONS IN: clathrin binding; INVOLVED IN: biological_process unknown; EXPRESSED IN: 23 plant structures; EXPRESSED DURING: 14 growth stages; CONTAINS InterPro DOMAIN/s: Src homology-3 domain (InterPro:IPR001452); BEST Arabidopsis thaliana protein match is: SH3 domain-containing protein (TAI…	814310	1152200	390910	785807	432520	348530	603390	461480	320960	334600	574580	410047	0	0	0	0	4	4	4	12.7	12.7	12.7	41.267	0	15.242	4677500	10	M0YX56;M0YX57	M0YX56;M0YX57
M0YQP0	31.4	cell.vesicle transport	(loc_os01g17430.1 : 1652.0) no description available & (at4g31480 : 1357.0) Coatomer, beta subunit; FUNCTIONS IN: clathrin binding, structural molecule activity, binding; INVOLVED IN: intracellular protein transport, vesicle-mediated transport; LOCATED IN: membrane coat, COPI vesicle coat; EXPRESSED IN: male gametophyte, guard cell; EXPRESSED DURING: M germinated pollen stage; CONTAINS InterPro D…	554650	523060	526960	534890	491770	565170	488400	515113	543090	348130	390830	427350	912860	877160	481700	757240	5	5	5	7.6	7.6	7.6	105.37	0	11.636	5602000	20	M0YQP0;M0YQP1;M0WTX1;M0WTX2;M0YQP2;F2EAA1;M0YQP3;M0V6Q6	M0YQP0;M0YQP1;M0WTX1;M0WTX2;M0YQP2;F2EAA1
M0WFK8	31.4	cell.vesicle transport	(loc_os12g36180.1 : 425.0) no description available & (at4g12780 : 105.0) Chaperone DnaJ-domain superfamily protein; FUNCTIONS IN: heat shock protein binding; INVOLVED IN: biological_process unknown; LOCATED IN: cellular_component unknown; EXPRESSED IN: guard cell; CONTAINS InterPro DOMAIN/s: Heat shock protein DnaJ, N-terminal (InterPro:IPR001623); BEST Arabidopsis thaliana protein match is: Cha…	877500	783180	586370	749017	855180	492510	788980	712223	913440	903190	765690	860773	354590	0	333490	229360	6	6	6	13.4	13.4	13.4	94.874	0	19.33	6942000	26	M0WFK8;M0WFL0;M0WFK9	M0WFK8;M0WFL0;M0WFK9
M0XC79	31.4	cell.vesicle transport	(loc_os02g46962.3 : 614.0) no description available & (at5g16880 : 473.0) Target of Myb protein 1; FUNCTIONS IN: protein transporter activity; INVOLVED IN: intracellular protein transport, intra-Golgi vesicle-mediated transport; LOCATED IN: Golgi stack, plasma membrane; EXPRESSED IN: 24 plant structures; EXPRESSED DURING: 15 growth stages; CONTAINS InterPro DOMAIN/s: VHS (InterPro:IPR002014), GAT…	3011600	3465100	2812000	3.09623e+06	2573400	1855000	2959200	2.46253e+06	1438000	2378800	1858900	1891900	0	0	969280	323093	6	6	6	33	33	33	43.49	0	31.466	20661000	36	M0XC79	M0XC79
M0YTK2	31.4	cell.vesicle transport	(loc_os08g43300.1 : 491.0) no description available & (at4g11740 : 268.0) Isolated as a suppressor of a dominant mutant in the Ara4 gene that was expressed in yeast ypt1 mutant strains. A novel protein with a small region of similarity to coil-coiled domain of yeast VSP27 protein.; SAY1; INVOLVED IN: vesicle-mediated transport; LOCATED IN: cytosol, nucleus; EXPRESSED IN: 25 plant structures; EXPR…	1920600	1690900	1307800	1.63977e+06	2037500	1325700	1607800	1657000	2179400	1947900	2267700	2.13167e+06	1724800	1056700	1161800	1.31443e+06	6	6	6	23	23	23	56.048	0	31.306	18067000	47	M0YTK2	M0YTK2
M0UTL9	31.4	cell.vesicle transport	(loc_os11g29200.1 : 1306.0) no description available & (at3g44340 : 1030.0) homologous to yeast and animal Sec24 proteins; expression in yeast cells enhances their survival under oxidative stress conditions.; clone eighty-four (CEF); FUNCTIONS IN: transporter activity, zinc ion binding; INVOLVED IN: response to oxidative stress, vesicle-mediated transport; LOCATED IN: COPII vesicle coat, chloropl…	1167600	926710	888980	994430	1374500	1637700	1064200	1358800	1570300	1524000	1367200	1.48717e+06	3696400	3398500	2749000	3281300	8	8	8	14.5	14.5	14.5	90.326	0	63.311	18099000	33	M0UTL9;M0UTL7;M0UTL8;M0UTL6	M0UTL9;M0UTL7;M0UTL8;M0UTL6
M0X0B4	31.4	cell.vesicle transport	(loc_os10g42724.1 : 528.0) no description available & (at5g16880 : 401.0) Target of Myb protein 1; FUNCTIONS IN: protein transporter activity; INVOLVED IN: intracellular protein transport, intra-Golgi vesicle-mediated transport; LOCATED IN: Golgi stack, plasma membrane; EXPRESSED IN: 24 plant structures; EXPRESSED DURING: 15 growth stages; CONTAINS InterPro DOMAIN/s: VHS (InterPro:IPR002014), GAT…	1939800	2722500	2211900	2291400	1984700	1642500	2525100	2.05077e+06	1936100	1691800	1577900	1.73527e+06	1408600	1459700	1755000	1541100	9	9	9	33	33	33	44.054	0	67.223	19768000	45	M0X0B4	M0X0B4
M0XYS5	31.4	cell.vesicle transport	(loc_os05g24594.1 : 887.0) no description available & (p49661|copd_orysa : 773.0) Coatomer subunit delta (Delta-coat protein) (Delta-COP) (Archain) - Oryza sativa (Rice) & (at5g05010 : 633.0) clathrin adaptor complexes medium subunit family protein; INVOLVED IN: intracellular protein transport, transport, vesicle-mediated transport; LOCATED IN: membrane; EXPRESSED IN: 24 plant structures; EXPRESS…	12934000	10488000	11231000	11551000	10370000	7270200	11003000	9.54773e+06	8637000	8193200	8891300	8.57383e+06	5955200	5447800	4835700	5412900	15	15	12	44.6	44.6	38.4	57.52	0	323.31	89915000	157	M0XYS5	M0XYS5
M0X7Z0	18	Co-factor and vitamine metabolism	(loc_os03g20560.1 : 411.0) no description available & (at1g04640 : 335.0) Lipoyltransferase, located in mitochondria but not found in chloroplasts; lipoyltransferase 2 (LIP2); CONTAINS InterPro DOMAIN/s: Octanoyltransferase (InterPro:IPR000544), Octanoyltransferase, conserved site (InterPro:IPR020605), Biotin/lipoate A/B protein ligase (InterPro:IPR004143); BEST Arabidopsis thaliana protein match…	871770	630340	706430	736180	716320	602970	592560	637283	654550	563960	678920	632477	0	0	0	0	3	3	3	21.1	21.1	21.1	26.198	0	6.4673	5747400	12	M0X7Z0	M0X7Z0
F2CTG8	18	Co-factor and vitamine metabolism	(loc_os02g03740.1 : 432.0) no description available & (at5g60540 : 325.0) Encodes a protein predicted to function in tandem with PDX1 to form glutamine amidotransferase complex with involved in vitamin B6 biosynthesis. PDX2 is predicted to function as glutaminase within the complex.; pyridoxine biosynthesis 2 (PDX2); CONTAINS InterPro DOMAIN/s: PdxT/SNO family, conserved site (InterPro:IPR021196)…	1473300	969170	1042100	1.16152e+06	1623000	1333500	1081700	1.34607e+06	2179400	2023200	1974400	2059000	988050	913750	961780	954527	6	6	6	43	43	43	27.195	0	45.369	15898000	28	F2CTG8;M0YWG1;M0YWF9	F2CTG8
F2DDV2	18	Co-factor and vitamine metabolism	(loc_os07g01020.1 : 521.0) no description available & (gnl|cdd|36819 : 497.0) no description available & (q9ft25|pdx1_phavu : 496.0) Probable pyridoxin biosynthesis protein PDX1 (pvPDX1) - Phaseolus vulgaris (Kidney bean) (French bean) & (at5g01410 : 495.0) Encodes a protein predicted to function in tandem with PDX2 to form glutamine amidotransferase complex with involved in vitamin B6 biosynthes…	2589700	2126300	3021000	2579000	2543000	2434400	3020300	2665900	2791700	2017300	4541000	3.11667e+06	3346000	2591800	2501700	2.81317e+06	11	6	6	54.7	39.6	39.6	33.449	0	53.198	28534000	52	F2DDV2;M0Y8P6	F2DDV2;M0Y8P6
F2DUQ7	18	Co-factor and vitamine metabolism	(loc_os07g01020.1 : 499.0) no description available & (gnl|cdd|36819 : 484.0) no description available & (q9ft25|pdx1_phavu : 481.0) Probable pyridoxin biosynthesis protein PDX1 (pvPDX1) - Phaseolus vulgaris (Kidney bean) (French bean) & (at5g01410 : 476.0) Encodes a protein predicted to function in tandem with PDX2 to form glutamine amidotransferase complex with involved in vitamin B6 biosynthes…	10097000	9382200	9598700	9.69263e+06	10261000	7637200	9258700	9052300	11508000	8537500	7560600	9.20203e+06	10485000	12477000	11030000	1.13307e+07	12	12	7	61.5	61.5	46.2	33.247	0	108.49	106680000	153	F2DUQ7;M0ZAR4	F2DUQ7;M0ZAR4
M0V6N4	18.6.1	Co-factor and vitamine metabolism.biotin.biotin synthase	(loc_os08g42730.1 : 440.0) no description available & (at2g43360 : 400.0) Catalyzes the conversion of dethiobiotin to biotin.; BIOTIN AUXOTROPH 2 (BIO2); CONTAINS InterPro DOMAIN/s: Biotin/thiamin synthesis-associated protein (InterPro:IPR010722), Aldolase-type TIM barrel (InterPro:IPR013785), Elongator protein 3/MiaB/NifB (InterPro:IPR006638), Radical SAM (InterPro:IPR007197), Biotin synthase (I…	0	0	193160	64386.7	0	0	0	0	0	0	0	0	0	0	0	0	2	2	2	14.9	14.9	14.9	26.593	0.0028923	2.5981	808090	2	M0V6N4	M0V6N4
F2DND3	18.5	Co-factor and vitamine metabolism.folate & vitamine K	(loc_os09g36800.1 : 681.0) no description available & (at5g66120 : 605.0) 3-dehydroquinate synthase, putative; FUNCTIONS IN: 3-dehydroquinate synthase activity; INVOLVED IN: aromatic amino acid family biosynthetic process; LOCATED IN: chloroplast; EXPRESSED IN: 23 plant structures; EXPRESSED DURING: 14 growth stages; CONTAINS InterPro DOMAIN/s: 3-dehydroquinate synthase AroB, subgroup (InterPro:I…	1951100	2137400	2087500	2.05867e+06	1776700	1702600	1934000	1.80443e+06	2363400	2396000	2479900	2413100	2214400	2628800	2295200	2.37947e+06	5	5	5	21.5	21.5	21.5	47.361	0	144	22654000	39	F2DND3	F2DND3
M0XRL4	18.7	Co-factor and vitamine metabolism.iron-sulphur clusters	(loc_os08g28230.1 : 188.0) no description available & (at5g03905 : 170.0) Iron-sulphur cluster biosynthesis family protein; FUNCTIONS IN: iron-sulfur cluster binding, structural molecule activity; INVOLVED IN: iron-sulfur cluster assembly; EXPRESSED IN: 24 plant structures; EXPRESSED DURING: 15 growth stages; CONTAINS InterPro DOMAIN/s: FeS cluster biogenesis (InterPro:IPR000361), FeS cluster ins…	0	0	354420	118140	0	0	0	0	0	0	0	0	0	0	0	0	1	1	1	7.5	7.5	7.5	17.364	0.0028808	2.5731	2595000	2	M0XRL4	M0XRL4
M0UQL6	18.7	Co-factor and vitamine metabolism.iron-sulphur clusters	(loc_os03g11990.3 : 171.0) no description available & (at4g26500 : 120.0) Sulfur acceptor that interacts with and activates the cysteine desulfurases, AtSufS in plastids and AtNifS1 in mitochondria, and both activations are vital during embryogenesis. Dual localization in mitochondria and chloroplasts. Involved in Fe-S cluster biogenesis in mitochondria and plastids. Expressed in all major tissue…	470730	328640	265890	355087	907570	457410	364020	576333	466800	1133900	1716600	1.10577e+06	0	0	0	0	2	2	2	47.1	47.1	47.1	11.146	0	5.6603	6315900	7	M0UQL6	M0UQL6
M0YV75	18.1	Co-factor and vitamine metabolism.molybdenum cofactor	(loc_os09g38772.1 : 519.0) no description available & (at1g30910 : 375.0) Molybdenum cofactor sulfurase family protein; FUNCTIONS IN: molybdenum ion binding, Mo-molybdopterin cofactor sulfurase activity, pyridoxal phosphate binding, catalytic activity; INVOLVED IN: biological_process unknown; LOCATED IN: chloroplast; EXPRESSED IN: 22 plant structures; EXPRESSED DURING: 13 growth stages; CONTAINS …	2188900	2862000	2504200	2.51837e+06	1706900	1395400	2107100	1.73647e+06	1449700	1236000	1304300	1330000	1924200	2102500	2071800	2.03283e+06	6	6	6	32.8	32.8	32.8	35.822	0	23.948	19373000	37	M0YV75	M0YV75
M0Y4K2	18.1.1	Co-factor and vitamine metabolism.molybdenum cofactor.gephyrin	(at5g20990 : 758.0) Involved in molybdenum cofactor (Moco) biosynthesis, inserting Mo into Molybdopterin. sir loss-of-function mutants are resistant to sirtinol, a modulator of auxin signaling.; B73; CONTAINS InterPro DOMAIN/s: Molybdenum cofactor biosynthesis, conserved site (InterPro:IPR008284), Molybdenum cofactor synthesis (InterPro:IPR020817), MoeA, N-terminal and linker domain (InterPro:IPR…	961330	1223600	1118800	1.10124e+06	770650	774080	1073200	872643	856450	628340	576800	687197	1146500	690910	954940	930783	7	7	7	22.1	22.1	22.1	64.092	0	36.272	8888600	24	M0Y4K2;M0Y4K0	M0Y4K2;M0Y4K0
M0V8D0	18.4.2	Co-factor and vitamine metabolism.pantothenate.3-methyl-2-oxobutanoate hydroxymethyltransferase (KPHMT,PANB)	(loc_os01g12560.1 : 523.0) no description available & (at2g46110 : 472.0) Encodes a ketopentoate hydroxymethyltransferase that appears to localize to the mitochondria. This protein is expected to play a role in pantothenate (vitamin B5) biosynthesis.; ketopantoate hydroxymethyltransferase 1 (KPHMT1); CONTAINS InterPro DOMAIN/s: Pyruvate/Phosphoenolpyruvate kinase, catalytic core (InterPro:IPR0158…	1472400	0	1947200	1.13987e+06	1486400	2163000	1315900	1655100	1668400	1546500	1766100	1.66033e+06	0	2290400	2899100	1.72983e+06	5	5	5	28.7	28.7	28.7	36.316	0	125.65	17983000	25	M0V8D0;M0V8D1	M0V8D0
M0Y2S0	18.4.5	Co-factor and vitamine metabolism.pantothenate.pantothenate kinase (PANK)	(loc_os06g21980.1 : 468.0) no description available & (at4g35360 : 393.0) Uncharacterised conserved protein (UCP030210); CONTAINS InterPro DOMAIN/s: Domain of unknown function DUF89 (InterPro:IPR002791), Uncharacterised conserved protein UCP030210 (InterPro:IPR016949); BEST Arabidopsis thaliana protein match is: Uncharacterised conserved protein (UCP030210) (TAIR:AT2G17340.1); Has 30201 Blast hit…	274290	333620	314540	307483	247890	368010	409920	341940	383060	783090	1341000	835717	0	575660	473460	349707	3	3	3	26.4	26.4	26.4	30.825	0	41.728	5509900	22	M0Y2S0;M0Y2S5	M0Y2S0;M0Y2S5
M0WFF6	18.3.2	Co-factor and vitamine metabolism.riboflavin.riboflavin synthase	(loc_os04g42000.1 : 108.0) no description available & (at2g44050 : 105.0) 6,7-dimethyl-8-ribityllumazine synthase / DMRL synthase / lumazine synthase / riboflavin synthase [Arabidopsis thaliana]. Acts in the jasmonic acid signaling pathway.; COI1 SUPPRESSOR1 (COS1); FUNCTIONS IN: 6,7-dimethyl-8-ribityllumazine synthase activity; INVOLVED IN: riboflavin biosynthetic process, jasmonic acid mediated…	431280	323360	379730	378123	553740	497920	388920	480193	498610	0	509520	336043	909700	1019600	1034100	987800	2	2	2	68.2	68.2	68.2	9.2854	0	49.042	5677000	25	M0WFF6	M0WFF6
M0W788	18.3.2	Co-factor and vitamine metabolism.riboflavin.riboflavin synthase	(loc_os12g35580.1 : 332.0) no description available & (gnl|cdd|38520 : 241.0) no description available & (gnl|cdd|30655 : 219.0) no description available & (at2g20690 : 216.0) A synthetic gene encoding the catalytic domain of the Arabidopsis thaliana gene At2g20690 was recombinant expressed in E. coli demonstrating the molecular function of riboflavin synthase.; lumazine-binding family protein; F…	2595100	2694000	2324600	2537900	2105500	1607900	2215700	1.97637e+06	2126900	1590600	1419700	1712400	896120	1227400	1115500	1.07967e+06	6	6	6	25.2	25.2	25.2	30.754	0	23.797	18979000	52	M0W788	M0W788
M0UIS5	18.2	Co-factor and vitamine metabolism.thiamine	(loc_os07g34570.1 : 578.0) no description available & (q41739|thi42_maize : 535.0) Thiazole biosynthetic enzyme 1-2, chloroplast precursor - Zea mays (Maize) & (at5g54770 : 494.0) Encodes a thiamine biosynthetic gene that has a dual function in thiamine biosynthesis and mitochondrial DNA damage tolerance. It appears to be involved in producing the thiazole portion of thiamine (vitamin B1). A crys…	18305000	23756000	33796000	2.52857e+07	14837000	22922000	8507000	15422000	17528000	19922000	25545000	2.09983e+07	57077000	0	14460000	2.38457e+07	4	4	4	16.8	16.8	16.8	37.13	0	27.137	224740000	23	M0UIS5;M0UIS4	M0UIS5;M0UIS4
M0XD68	18.2.2	Co-factor and vitamine metabolism.thiamine.hydroxymethylpyrimidine kinase	(loc_os12g09000.1 : 653.0) no description available & (at1g22940 : 531.0) Encodes a bifunctional enzyme required for thiamine (vitamin B1) biosynthesis. TH1 can phosphorylate HMP-P to produce HMP-PP, the pyrimidine heterocyclic subunit of thiamine. TH1 also catalyzes the condensation of HMP-PP and HET to form thiamine monophosphate (TMP). TH1 also appears capable of phosphorylating HMP based on E…	418880	0	257530	225470	361200	211880	231040	268040	0	0	204680	68226.7	222390	215520	251090	229667	2	2	2	7.2	7.2	7.2	41.58	0.00043764	5.0391	2324500	8	M0XD68;M0XD69	M0XD68;M0XD69
M0Z9N7	33.2	development.late embryogenesis abundant	(loc_os05g50710.1 : 243.0) no description available & (gnl|cdd|66818 : 209.0) no description available & (p46518|lea14_goshi : 186.0) Late embryogenesis abundant protein Lea14-A - Gossypium hirsutum (Upland cotton) & (at2g46140 : 184.0) Late embryogenesis abundant protein; FUNCTIONS IN: molecular_function unknown; INVOLVED IN: response to desiccation, embryo development ending in seed dormancy; L…	382810	0	209010	197273	466320	803680	372110	547370	783480	609430	668920	687277	1822000	1645000	2979200	2.14873e+06	4	4	4	25	25	25	22.469	0	12.641	9531000	17	M0Z9N7;M0Z9N6	M0Z9N7
M0WI75	33.2	development.late embryogenesis abundant	(loc_os01g12580.1 : 248.0) no description available & (gnl|cdd|66818 : 210.0) no description available & (p46518|lea14_goshi : 204.0) Late embryogenesis abundant protein Lea14-A - Gossypium hirsutum (Upland cotton) & (at1g01470 : 177.0) Encodes late-embryogenesis abundant protein whose mRNA levels are induced in response to wounding and light stress. Might be involved in protection against dessic…	0	0	0	0	0	0	0	0	0	0	0	0	2376200	2597100	2852600	2.60863e+06	6	6	6	74.8	74.8	74.8	16.263	0	56.682	5902000	18	M0WI75	M0WI75
M0Z5Y1	33.2	development.late embryogenesis abundant	(p09444|lea34_goshi : 149.0) Late embryogenesis abundant protein D-34 (LEA D-34) - Gossypium hirsutum (Upland cotton) & (loc_os03g06360.1 : 140.0) no description available & (at3g22490 : 128.0) Seed maturation protein; CONTAINS InterPro DOMAIN/s: Seed maturation protein (InterPro:IPR007011); BEST Arabidopsis thaliana protein match is: Seed maturation protein (TAIR:AT3G22500.1); Has 198 Blast hits…	0	0	0	0	2997100	6282800	783260	3.35439e+06	6269800	4991200	4378600	5213200	58209000	43361000	51600000	5.10567e+07	7	7	7	67.2	67.2	67.2	23.211	0	78.013	139330000	85	M0Z5Y1	M0Z5Y1
F2DNE8	33.2	development.late embryogenesis abundant	(loc_os06g23350.1 : 177.0) no description available & (p09444|lea34_goshi : 127.0) Late embryogenesis abundant protein D-34 (LEA D-34) - Gossypium hirsutum (Upland cotton) & (at3g22490 : 122.0) Seed maturation protein; CONTAINS InterPro DOMAIN/s: Seed maturation protein (InterPro:IPR007011); BEST Arabidopsis thaliana protein match is: Seed maturation protein (TAIR:AT3G22500.1); Has 198 Blast hits…	0	0	0	0	501150	1322800	0	607983	613550	510910	1019700	714720	60018000	46587000	60435000	55680000	8	8	8	61.3	61.3	61.3	28.073	0	110.55	127890000	59	F2DNE8;M0Z8T0	F2DNE8
F2ECH4	33.2	development.late embryogenesis abundant	(loc_os03g20680.1 : 212.0) no description available & (at2g36640 : 85.5) Encodes putative phosphotyrosine protein belonging to late embryogenesis abundant (LEA) protein in group 3 that might be involved in maturation and desiccation tolerance of seeds. RFLP and CAPS mapping place it on chromosome 4 but the nucleotide sequence maps it to chromosome 2.; embryonic cell protein 63 (ECP63); INVOLVED I…	205150	0	0	68383.3	1064700	4723700	429580	2072660	2538100	2238200	1437400	2.07123e+06	37257000	36066000	52294000	4.18723e+07	10	10	10	27.6	27.6	27.6	38.674	0	174.35	107290000	64	F2ECH4	F2ECH4
F2DED9	33.2	development.late embryogenesis abundant	(loc_os03g62620.4 : 461.0) no description available & (at2g44060 : 376.0) Late embryogenesis abundant protein, group 2; FUNCTIONS IN: molecular_function unknown; INVOLVED IN: response to cadmium ion, response to desiccation, embryo development ending in seed dormancy; LOCATED IN: plasma membrane, membrane; EXPRESSED IN: 25 plant structures; EXPRESSED DURING: 14 growth stages; CONTAINS InterPro DO…	4794400	5965800	5068100	5276100	6788900	10334000	5842500	7.65513e+06	10362000	13302000	11609000	1.17577e+07	14995000	14723000	13717000	1.44783e+07	14	14	14	51.4	51.4	51.4	36.247	0	69.696	107720000	150	F2DED9;M0UP66;M0UP67	F2DED9;M0UP66
M0VLM3	33.1	development.storage proteins	(loc_os01g74480.1 : 107.0) no description available & (at2g28680 : 88.6) RmlC-like cupins superfamily protein; FUNCTIONS IN: nutrient reservoir activity; INVOLVED IN: biological_process unknown; LOCATED IN: cellular_component unknown; EXPRESSED IN: petal, leaf whorl, sepal, male gametophyte, flower; EXPRESSED DURING: 4 anthesis, petal differentiation and expansion stage; CONTAINS InterPro DOMAIN/…	0	0	3969600	1323200	0	0	0	0	0	0	0	0	0	0	0	0	1	1	1	9.1	9.1	9.1	21.346	0	15.895	55802000	23	M0VLM3	M0VLM3
F2D5Q2	33.1	development.storage proteins	(loc_os09g37967.1 : 269.0) no description available & (at1g07750 : 125.0) RmlC-like cupins superfamily protein; FUNCTIONS IN: copper ion binding, zinc ion binding, nutrient reservoir activity; INVOLVED IN: biological_process unknown; LOCATED IN: cellular_component unknown; EXPRESSED IN: 26 plant structures; EXPRESSED DURING: 14 growth stages; CONTAINS InterPro DOMAIN/s: Cupin, RmlC-type (InterPro…	475400	684600	632430	597477	574870	1517500	564980	885783	3121000	2488400	1798000	2.46913e+06	3040900	3138500	4729600	3.63633e+06	7	7	7	34.2	34.2	34.2	35.845	0	47.469	19974000	42	F2D5Q2;M0VNN5	F2D5Q2
M0YQF9	33.1	development.storage proteins	(loc_os08g37180.1 : 644.0) no description available & (at2g26560 : 447.0) Encodes a lipid acyl hydrolase with wide substrate specificity that accumulates upon infection by fungal and bacterial pathogens. Protein is localized in the cytoplasm in healthy leaves, and in membranes in infected cells. Plays a role in cell death and differentially affects the accumulation of oxylipins. Contributes to re…	0	0	0	0	0	0	0	0	0	0	0	0	1017300	1543700	1070700	1.21057e+06	7	7	7	25	25	25	46.51	0	17.338	2781500	9	M0YQF9;M0YQF8;M0Z3H1;M0YI08;M0Z3G8;M0Z3G7;M0Z3G9	M0YQF9
M0Y822	33.1	development.storage proteins	(loc_os05g02520.1 : 291.0) no description available & (at1g07750 : 248.0) RmlC-like cupins superfamily protein; FUNCTIONS IN: copper ion binding, zinc ion binding, nutrient reservoir activity; INVOLVED IN: biological_process unknown; LOCATED IN: cellular_component unknown; EXPRESSED IN: 26 plant structures; EXPRESSED DURING: 14 growth stages; CONTAINS InterPro DOMAIN/s: Cupin, RmlC-type (InterPro…	23884000	33533000	34258000	3.05583e+07	40234000	38335000	36868000	38479000	45007000	35800000	36839000	3.92153e+07	30975000	36428000	32335000	33246000	9	9	9	79.8	79.8	79.8	18.307	0	178.71	391350000	129	M0Y822	M0Y822
M0XH59	33.1	development.storage proteins	(p15590|glb1_maize : 275.0) Globulin-1 S allele precursor (GLB1-S) (7S-like) - Zea mays (Maize) & (loc_os03g46100.2 : 275.0) no description available & (at3g22640 : 99.8) PAP85; FUNCTIONS IN: nutrient reservoir activity; INVOLVED IN: biological_process unknown; LOCATED IN: plant-type cell wall; EXPRESSED IN: stem, seed; EXPRESSED DURING: seedling growth, seed development stages; CONTAINS InterPro…	148950	93540	182400	141630	968050	21212000	1624200	7934750	15661000	14129000	5896200	11895400	200890000	191130000	271700000	221240000	15	4	4	45	9.8	9.8	34.785	0	18.901	575330000	109	M0XH59	M0XH59
M0XUU4	33.1	development.storage proteins	(loc_os03g57960.1 : 353.0) no description available & (p09799|vcla_goshi : 184.0) Vicilin GC72-A precursor (Alpha-globulin A) - Gossypium hirsutum (Upland cotton) & (at3g22640 : 129.0) PAP85; FUNCTIONS IN: nutrient reservoir activity; INVOLVED IN: biological_process unknown; LOCATED IN: plant-type cell wall; EXPRESSED IN: stem, seed; EXPRESSED DURING: seedling growth, seed development stages; CON…	0	1473200	1104600	859267	942170	56648000	4402900	2.06644e+07	57329000	43764000	25330000	42141000	1290500000	1342900000	1528500000	1387300000	15	15	15	46.5	46.5	46.5	47.981	0	161.87	3319500000	232	M0XUU4;M0XUU5	M0XUU4
M0XH58	33.1	development.storage proteins	(loc_os03g46100.1 : 344.0) no description available & (p15590|glb1_maize : 335.0) Globulin-1 S allele precursor (GLB1-S) (7S-like) - Zea mays (Maize) & (at3g22640 : 107.0) PAP85; FUNCTIONS IN: nutrient reservoir activity; INVOLVED IN: biological_process unknown; LOCATED IN: plant-type cell wall; EXPRESSED IN: stem, seed; EXPRESSED DURING: seedling growth, seed development stages; CONTAINS InterPr…	1719500	1848600	1795400	1.78783e+06	13530000	110630000	10633000	44931000	86011000	66546000	57497000	70018000	1254800000	992710000	1270700000	1.17274e+09	17	17	6	52.1	52.1	25.9	46.365	0	215.07	3066300000	529	M0XH58	M0XH58
F2CYL7	33.1	development.storage proteins	(loc_os03g21790.1 : 516.0) no description available & (at2g28490 : 351.0) RmlC-like cupins superfamily protein; FUNCTIONS IN: nutrient reservoir activity; INVOLVED IN: biological_process unknown; LOCATED IN: endomembrane system; EXPRESSED IN: seed; EXPRESSED DURING: seedling growth; CONTAINS InterPro DOMAIN/s: Cupin, RmlC-type (InterPro:IPR011051), Cupin 1 (InterPro:IPR006045), RmlC-like jelly ro…	346990	128630	183870	219830	1206300	11350000	1050900	4.53573e+06	2412700	2350400	2822100	2528400	193470000	183190000	216650000	197770000	17	17	17	43.5	43.5	43.5	55.882	0	323.31	467040000	142	F2CYL7	F2CYL7
M0Z4S0	33.1	development.storage proteins	(p12615|ssg1_avesa : 585.0) 12S seed storage globulin 1 precursor [Contains: 12S seed storage globulin 1 acidic chain; 12S seed storage globulin 1 basic chain] - Avena sativa (Oat) & (loc_os02g16830.1 : 357.0) no description available & (at5g44120 : 171.0) Encodes a 12S seed storage protein. The Landsberg erecta genome contains another copy of 12S globulin gene, CRA2, which is located tandemly wi…	36384000	9915500	10670000	1.89898e+07	236360000	458550000	57850000	250920000	729090000	518350000	502770000	5.83403e+08	1173400000	1701600000	1928000000	1601000000	19	19	19	53.2	53.2	53.2	63.546	0	323.31	6411500000	401	M0Z4S0	M0Z4S0
A3QRG3	33.99	development.unspecified	(loc_os06g35940.1 : 298.0) no description available & (at1g65480 : 216.0) FT, together with LFY, promotes flowering and is antagonistic with its homologous gene, TERMINAL FLOWER1 (TFL1). FT is expressed in leaves and is induced by long day treatment. Either the FT mRNA or protein is translocated to the shoot apex where it induces its own expression. Recent data suggests that FT protein acts as a …	0	0	184040	61346.7	0	0	0	0	0	0	0	0	0	0	0	0	1	1	1	10.4	10.4	10.4	19.182	0.00079777	3.702	1718500	4	A3QRG3	A3QRG3
F2DHF8	33.99	development.unspecified	(loc_os03g49210.1 : 867.0) no description available & (at5g14520 : 660.0) pescadillo-related; FUNCTIONS IN: transcription coactivator activity; INVOLVED IN: cell proliferation; LOCATED IN: nucleolus, intracellular; EXPRESSED IN: 22 plant structures; EXPRESSED DURING: 13 growth stages; CONTAINS InterPro DOMAIN/s: Pescadillo, N-terminal (InterPro:IPR010613), BRCT (InterPro:IPR001357); Has 503 Blast…	0	473100	343710	272270	279110	0	321700	200270	0	0	0	0	0	0	0	0	1	1	1	2.7	2.7	2.7	68.459	0.00078864	3.5613	1555900	4	F2DHF8	F2DHF8
F2DVB3	33.99	development.unspecified	(loc_os08g04450.4 : 265.0) no description available & (at1g11430 : 251.0) plastid developmental protein DAG, putative; LOCATED IN: chloroplast stroma, chloroplast, chloroplast envelope; EXPRESSED IN: 22 plant structures; EXPRESSED DURING: 14 growth stages; BEST Arabidopsis thaliana protein match is: plastid developmental protein DAG, putative (TAIR:AT3G06790.2); Has 252 Blast hits to 229 proteins…	0	0	471370	157123	0	0	0	0	0	0	0	0	0	0	0	0	1	1	1	7.5	7.5	7.5	24.75	0.00044543	5.3974	3954800	10	F2DVB3	F2DVB3
F2EGP5	33.99	development.unspecified	(q2v0p1|mad58_orysa : 336.0) MADS-box transcription factor 58 (OsMADS58) - Oryza sativa (Rice) & (loc_os05g11414.2 : 336.0) no description available & (at4g18960 : 242.0) Floral homeotic gene encoding a MADS domain transcription factor. Specifies floral meristem and carpel and stamen identity. Binds CArG box sequences. It is the only C function gene. It interacts genetically with the other homeot…	5985800	7205700	7848700	7013400	4058300	3422800	4487200	3.98943e+06	2455600	0	3783700	2.07977e+06	3230400	1026800	970770	1.74266e+06	1	1	1	6.4	6.4	6.4	30.345	0.0096474	1.9432	36670000	9	F2EGP5	F2EGP5
F6IAY0	33.99	development.unspecified	(at5g39610 : 211.0) Encodes a NAC-domain transcription factor. Positively regulates aging-induced cell death and senescence in leaves. This gene is upregulated in response to salt stress in wildtype as well as NTHK1 transgenic lines although in the latter case the induction was drastically reduced. It was also upregulated by ABA, ACC and NAA treatment, although in the latter two cases, the induct…	0	0	0	0	0	0	0	0	0	0	0	0	0	0	138150	46050	1	1	1	2.9	2.9	2.9	38.967	0.0029028	2.6351	414660	2	F6IAY0	F6IAY0
M0VP87	33.99	development.unspecified	(loc_os03g64110.1 : 190.0) no description available & (at4g00090 : 142.0) Transducin/WD40 repeat-like superfamily protein; FUNCTIONS IN: nucleotide binding; LOCATED IN: endomembrane system; EXPRESSED IN: 23 plant structures; EXPRESSED DURING: 15 growth stages; CONTAINS InterPro DOMAIN/s: WD40 repeat 2 (InterPro:IPR019782), WD40 repeat-like-containing domain (InterPro:IPR011046), WD40 repeat, cons…	434740	0	0	144913	512030	0	478900	330310	602360	392070	0	331477	0	798680	842910	547197	1	1	1	10.9	10.9	10.9	13.644	0	22.738	4963500	12	M0VP87	M0VP87
M0WE19	33.99	development.unspecified	(loc_os06g44310.1 : 274.0) no description available & (at2g23810 : 200.0) Member of TETRASPANIN family; tetraspanin8 (TET8); FUNCTIONS IN: molecular_function unknown; INVOLVED IN: aging; LOCATED IN: plasma membrane, membrane; EXPRESSED IN: 25 plant structures; EXPRESSED DURING: 14 growth stages; CONTAINS InterPro DOMAIN/s: Tetraspanin (InterPro:IPR018499), Tetraspanin, conserved site (InterPro:IP…	57138	0	0	19046	0	0	0	0	0	0	0	0	0	0	0	0	1	1	1	5.3	5.3	5.3	21.475	0.0071332	2.0765	1765100	2	M0WE19	M0WE19
M0WVJ9	33.99	development.unspecified	(loc_os03g61050.1 : 1374.0) no description available & (at3g09090 : 1083.0) Encodes DEX1 (defective in exine formation). Required for exine pattern formation during pollen development.; DEFECTIVE IN EXINE FORMATION 1 (DEX1); CONTAINS InterPro DOMAIN/s: FG-GAP (InterPro:IPR013517). & (reliability: 2166.0) & (original description: Uncharacterized protein OS=Hordeum vulgare subsp. vulgare PE=4 SV=1)	0	0	91496	30498.7	0	0	0	0	0	0	0	0	0	0	0	0	1	1	1	1.8	1.8	1.8	93.245	0	47.811	1159200	7	M0WVJ9	M0WVJ9
M0X2U5	33.99	development.unspecified	(loc_os08g02550.1 : 405.0) no description available & (at5g14250 : 282.0) Encodes subunit 3 of the COP9 signalosome.; CONSTITUTIVE PHOTOMORPHOGENIC 13 (COP13); CONTAINS InterPro DOMAIN/s: Proteasome component (PCI) domain (InterPro:IPR000717); Has 402 Blast hits to 401 proteins in 151 species: Archae - 0; Bacteria - 0; Metazoa - 218; Fungi - 81; Plants - 54; Viruses - 0; Other Eukaryotes - 49 (so…	277260	0	0	92420	206970	412610	212150	277243	131520	151800	0	94440	0	0	0	0	1	1	1	9.6	9.6	9.6	27.29	0.0018539	2.8331	1811200	10	M0X2U5;M0X2U8;F2E7Q5;M0X2U7;M0X2U6	M0X2U5;M0X2U8;F2E7Q5;M0X2U7;M0X2U6
M0Y7H7	33.99	development.unspecified	(loc_os04g34930.1 : 339.0) no description available & (at4g14110 : 234.0) Represses photomorphogenesis and induces skotomorphogenesis in the dark. A component of the COP9 signalosome complex.; CONSTITUTIVE PHOTOMORPHOGENIC 9 (COP9); CONTAINS InterPro DOMAIN/s: COP9 signalosome, subunit CSN8 (InterPro:IPR019280); Has 218 Blast hits to 218 proteins in 91 species: Archae - 0; Bacteria - 0; Metazoa -…	136560	0	0	45520	0	0	0	0	0	0	0	0	0	0	0	0	1	1	1	3.2	3.2	3.2	27.87	0	9.0288	909620	6	M0Y7H7	M0Y7H7
F2CWL8	33.99	development.unspecified	(loc_os06g22690.1 : 157.0) no description available & (at3g47650 : 113.0) DnaJ/Hsp40 cysteine-rich domain superfamily protein; FUNCTIONS IN: unfolded protein binding, heat shock protein binding; INVOLVED IN: protein folding; LOCATED IN: chloroplast; EXPRESSED IN: 23 plant structures; EXPRESSED DURING: 13 growth stages; CONTAINS InterPro DOMAIN/s: Heat shock protein DnaJ, cysteine-rich domain (Int…	1744900	1178800	1386200	1.43663e+06	1020500	436900	1160400	872600	354380	313060	579010	415483	0	0	0	0	2	2	2	22.6	22.6	22.6	13.769	0	18.457	6642200	13	F2CWL8	F2CWL8
F2ED38	33.99	development.unspecified	(at5g19610 : 1392.0) GNOM-like 2 (GNL2); FUNCTIONS IN: ARF guanyl-nucleotide exchange factor activity; INVOLVED IN: pollen germination; LOCATED IN: intracellular; EXPRESSED IN: petal, leaf whorl, male gametophyte, flower, pollen tube; EXPRESSED DURING: L mature pollen stage, M germinated pollen stage, 4 anthesis, petal differentiation and expansion stage; CONTAINS InterPro DOMAIN/s: SEC7-like (In…	1382300	0	1198700	860333	1590600	1789700	1264500	1.54827e+06	1672500	1714600	0	1.12903e+06	0	1923500	2832900	1.58547e+06	2	2	2	2	2	2	154.15	0.0007837	3.4842	15404000	7	F2ED38;M0XAZ1	F2ED38;M0XAZ1
M0UDP4	33.99	development.unspecified	(loc_os03g32170.1 : 592.0) no description available & (at4g24220 : 415.0) encodes a novel protein containing mammalian death domain involved in programmed cell death. Gene is expressed in vascular system and mutants carrying dominant mutation in the gene have defective vascular patterning. Gene expression is induced specifically by wounding.; VEIN PATTERNING 1 (VEP1); FUNCTIONS IN: binding, catal…	0	0	0	0	0	0	0	0	0	106660	0	35553.3	0	217000	0	72333.3	2	2	2	12.2	12.2	12.2	41.684	0	6.3638	840100	12	M0UDP4;M0UDP3;M0UDP2;M0Y0N6	M0UDP4;M0UDP3;M0UDP2;M0Y0N6
M0ULG0	33.99	development.unspecified	(loc_os12g37720.1 : 491.0) no description available & (at5g49930 : 323.0) embryo defective 1441 (emb1441); FUNCTIONS IN: zinc ion binding, nucleic acid binding; INVOLVED IN: embryo development ending in seed dormancy; LOCATED IN: cellular_component unknown; EXPRESSED IN: 24 plant structures; EXPRESSED DURING: 13 growth stages; CONTAINS InterPro DOMAIN/s: Fibronectin-binding A, N-terminal (InterPr…	643380	0	0	214460	551440	478620	1040100	690053	474370	0	0	158123	0	386400	0	128800	2	2	2	5.3	5.3	5.3	53.392	0	27.772	4105200	5	M0ULG0	M0ULG0
M0UUV3	33.99	development.unspecified	(loc_os12g37720.1 : 888.0) no description available & (at5g49930 : 660.0) embryo defective 1441 (emb1441); FUNCTIONS IN: zinc ion binding, nucleic acid binding; INVOLVED IN: embryo development ending in seed dormancy; LOCATED IN: cellular_component unknown; EXPRESSED IN: 24 plant structures; EXPRESSED DURING: 13 growth stages; CONTAINS InterPro DOMAIN/s: Fibronectin-binding A, N-terminal (InterPr…	195880	217230	166060	193057	246980	438410	226930	304107	0	349590	268910	206167	0	0	0	0	2	2	2	7.3	7.3	7.3	63.11	0	6.4314	2163600	12	M0UUV3;M0UUV2	M0UUV3;M0UUV2
M0VV43	33.99	development.unspecified	(loc_os04g06770.2 : 1102.0) no description available & (at2g27040 : 904.0) AGO4 is a member of a class of PAZ/PIWI domain containing proteins involved in siRNA mediated gene silencing.Loss of function mutations have reduced site specific CpNpG and CpHpH methylation and increased susceptibility to bacterial pathogens.; ARGONAUTE 4 (AGO4); CONTAINS InterPro DOMAIN/s: Domain of unknown function DUF1…	0	0	0	0	0	0	0	0	0	0	0	0	128580	0	0	42860	2	2	2	2.3	2.3	2.3	76.615	0.0051813	2.2596	4913900	2	M0VV43;M0VV46;M0VV45;M0VV44;M0VV41;M0VV42	M0VV43;M0VV46;M0VV45;M0VV44;M0VV41;M0VV42
M0WEG5	33.99	development.unspecified	(loc_os08g06140.2 : 480.0) no description available & (at1g33060 : 228.0) NAC 014 (NAC014); FUNCTIONS IN: sequence-specific DNA binding transcription factor activity; INVOLVED IN: multicellular organismal development, regulation of transcription; LOCATED IN: cellular_component unknown; EXPRESSED IN: 14 plant structures; EXPRESSED DURING: 8 growth stages; CONTAINS InterPro DOMAIN/s: No apical meri…	0	0	0	0	0	0	0	0	0	0	82633	27544.3	0	0	0	0	2	2	2	10.5	10.5	10.5	41.65	0.0007761	3.3916	988850	3	M0WEG5;M0WEG6;M0WEG4;M0WEG3;F2DPX1	M0WEG5;M0WEG6;M0WEG4;M0WEG3;F2DPX1
M0XJR1	33.99	development.unspecified	(loc_os01g39310.1 : 1374.0) no description available & (at1g72960 : 1042.0) Root hair defective 3 GTP-binding protein (RHD3); CONTAINS InterPro DOMAIN/s: Root hair defective 3 GTP-binding (InterPro:IPR008803); BEST Arabidopsis thaliana protein match is: Root hair defective 3 GTP-binding protein (RHD3) (TAIR:AT3G13870.1); Has 479 Blast hits to 469 proteins in 183 species: Archae - 0; Bacteria - 2;…	360670	296260	289560	315497	242330	412300	311860	322163	0	0	0	0	0	0	0	0	2	2	2	5.3	5.3	5.3	90.06	0.00043592	4.9354	2081300	5	M0XJR1	M0XJR1
M0Y5U5	33.99	development.unspecified	(q6h711|mad29_orysa : 356.0) MADS-box transcription factor 29 (OsMADS29) - Oryza sativa (Rice) & (loc_os02g07430.1 : 356.0) no description available & (at1g26310 : 135.0) Floral homeotic gene encoding a MADS domain protein homologous to AP1. Enhances the flower to shoot transformation in ap1 mutants.; CAULIFLOWER (CAL); FUNCTIONS IN: DNA binding, sequence-specific DNA binding transcription factor…	276510	394190	352810	341170	0	0	277700	92566.7	0	0	0	0	0	0	0	0	2	2	2	15.5	15.5	15.5	28.372	0.00079177	3.6003	978600	7	M0Y5U5	M0Y5U5
M0YB83	33.99	development.unspecified	(at1g55540 : 206.0) embryo defective 1011 (emb1011); FUNCTIONS IN: molecular_function unknown; INVOLVED IN: embryo development ending in seed dormancy; LOCATED IN: cellular_component unknown; EXPRESSED IN: 23 plant structures; EXPRESSED DURING: 12 growth stages; Has 30201 Blast hits to 17322 proteins in 780 species: Archae - 12; Bacteria - 1396; Metazoa - 17338; Fungi - 3422; Plants - 5037; Virus…	0	0	198710	66236.7	0	0	0	0	0	0	0	0	0	0	0	0	2	2	2	2.2	2.2	2.2	145.1	0	11.469	895310	2	M0YB83;M0YB85;M0YB86;M0YB82;M0YB87	M0YB83;M0YB85;M0YB86;M0YB82;M0YB87
M0YXX4	33.99	development.unspecified	(loc_os06g02600.1 : 214.0) no description available & (at2g33430 : 206.0) differentiation and greening-like 1 (DAL1); FUNCTIONS IN: molecular_function unknown; INVOLVED IN: plastid organization, endonucleolytic cleavage of tetracistronic rRNA transcript (SSU-rRNA, LSU-rRNA, 4.5S-rRNA, 5S-rRNA); LOCATED IN: chloroplast; EXPRESSED IN: 22 plant structures; EXPRESSED DURING: 13 growth stages; BEST Ar…	0	0	0	0	0	0	0	0	0	936140	0	312047	0	0	0	0	2	2	2	45.1	45.1	45.1	15.422	0.0011372	3.1405	1873700	4	M0YXX4;M0Z599	M0YXX4;M0Z599
M0Y7C0	33.99	development.unspecified	(loc_os03g14980.2 : 1952.0) no description available & (at1g80490 : 1667.0) TOPLESS-related 1 (TPR1); INVOLVED IN: primary shoot apical meristem specification; LOCATED IN: cytosol; EXPRESSED IN: cultured cell; CONTAINS InterPro DOMAIN/s: WD40 repeat 2 (InterPro:IPR019782), WD40 repeat, conserved site (InterPro:IPR019775), WD40 repeat (InterPro:IPR001680), CTLH, C-terminal LisH motif (InterPro:IPR…	0	0	0	0	310310	0	293870	201393	0	0	0	0	0	0	0	0	3	2	2	3.5	2.1	2.1	118.02	0.0007657	3.2606	1649800	4	M0Y7C0;M0Y7B9;M0Y7B8	M0Y7C0;M0Y7B9
F2CSH2	33.99	development.unspecified	(loc_os03g43020.1 : 160.0) no description available & (at1g08780 : 127.0) ABI3-interacting protein 3 (AIP3); FUNCTIONS IN: unfolded protein binding; INVOLVED IN: protein folding; LOCATED IN: prefoldin complex; EXPRESSED IN: 23 plant structures; EXPRESSED DURING: 13 growth stages; CONTAINS InterPro DOMAIN/s: Prefoldin beta-like (InterPro:IPR002777), Prefoldin, subunit 4 (InterPro:IPR016661); Has 3…	633640	0	724870	452837	1619000	1010600	1941600	1.52373e+06	979660	926640	983410	963237	0	968360	0	322787	3	3	3	34.9	34.9	34.9	14.488	0.00042699	4.6379	10211000	11	F2CSH2	F2CSH2
F2CVR8	33.99	development.unspecified	(loc_os01g57460.1 : 251.0) no description available & (at4g03240 : 165.0) Encodes AtFH, a frataxin homolog. Frataxin is required for the biogenesis of mitochondria in different organisms. AtFH knock-out mutants are lethal. Required for full activity of mitochondrial Fe-S proteins. Deficiency of AtFH induces oxidative stress.; frataxin homolog (FH); CONTAINS InterPro DOMAIN/s: Frataxin (InterPro:I…	1185300	411260	802320	799627	917670	645790	836140	799867	468720	509440	720570	566243	0	416700	585790	334163	3	3	3	18.8	18.8	18.8	21.403	0	21.356	6722500	10	F2CVR8	F2CVR8
M0UWJ9	33.99	development.unspecified	(gnl|cdd|68610 : 204.0) no description available & (loc_os02g50140.1 : 194.0) no description available & (at1g70670 : 150.0) Caleosin-related family protein; CONTAINS InterPro DOMAIN/s: Caleosin related (InterPro:IPR007736); BEST Arabidopsis thaliana protein match is: Caleosin-related family protein (TAIR:AT1G70680.1); Has 341 Blast hits to 336 proteins in 61 species: Archae - 0; Bacteria - 0; Me…	1296500	1529800	1343200	1.38983e+06	2244000	2079300	2109600	2144300	1135100	1230600	2638600	1668100	988990	1036200	806650	943947	3	3	3	25.6	25.6	25.6	23.274	0	33.768	16875000	43	M0UWJ9	M0UWJ9
M0XI88	33.99	development.unspecified	(loc_os02g30730.2 : 400.0) no description available & (at5g16780 : 259.0) Encodes a protein belonging to SART-1 family. The gene is expressed in the basal region of the developing embryo during heart stage. Phenotypic analyses of dot2 mutants suggest that this protein plays a role in root, shoot, and flower development. dot2 mutants are dwarved plants that display an aberrant spurred leaf venatio…	197730	280610	0	159447	153640	0	231510	128383	0	0	0	0	0	0	0	0	3	3	3	10.4	10.4	10.4	47.419	0	8.3729	942040	7	M0XI88;M0XI92;M0XI91;M0XI90	M0XI88;M0XI92;M0XI91;M0XI90
F2E7R5	33.99	development.unspecified	(loc_os03g63710.1 : 551.0) no description available & (at4g17890 : 337.0) A member of ARF GAP domain (AGD), A thaliana has 15 members, grouped into four classes.; ARF-GAP domain 8 (AGD8); FUNCTIONS IN: ARF GTPase activator activity, DNA binding, zinc ion binding; INVOLVED IN: regulation of ARF GTPase activity; LOCATED IN: nucleus; EXPRESSED IN: 24 plant structures; EXPRESSED DURING: 15 growth sta…	691840	782550	809210	761200	676580	469080	661390	602350	736100	705400	692460	711320	0	0	0	0	4	4	4	10.7	10.7	10.7	45.009	0	38.062	5430200	15	F2E7R5	F2E7R5
M0VUM7	33.99	development.unspecified	(loc_os05g07890.1 : 186.0) no description available & (gnl|cdd|69737 : 157.0) no description available & (at2g41475 : 115.0) Embryo-specific protein 3, (ATS3); FUNCTIONS IN: molecular_function unknown; INVOLVED IN: biological_process unknown; LOCATED IN: endomembrane system; CONTAINS InterPro DOMAIN/s: Lipase/lipooxygenase, PLAT/LH2 (InterPro:IPR008976), Embryo-specific 3 (InterPro:IPR010417); BE…	6890300	6262100	6687700	6.61337e+06	3712800	3334900	4922800	3.99017e+06	3017300	1904100	3555800	2.82573e+06	2527600	3158700	3514400	3066900	4	4	4	44.2	44.2	44.2	17.919	0	67.67	40096000	35	M0VUM7;M0VUM6	M0VUM7
F6IAY3	33.99	development.unspecified	(at5g39610 : 230.0) Encodes a NAC-domain transcription factor. Positively regulates aging-induced cell death and senescence in leaves. This gene is upregulated in response to salt stress in wildtype as well as NTHK1 transgenic lines although in the latter case the induction was drastically reduced. It was also upregulated by ABA, ACC and NAA treatment, although in the latter two cases, the induct…	0	0	0	0	261710	416100	0	225937	490790	511100	421730	474540	2883200	3386200	2680700	2.98337e+06	5	5	4	42.9	42.9	38.7	24.441	0	19.314	9389700	15	F6IAY3	F6IAY3
M0YBX8	33.99	development.unspecified	(loc_os01g15020.1 : 1855.0) no description available & (at3g16830 : 1444.0) TOPLESS-related 2 (TPR2); FUNCTIONS IN: protein binding; INVOLVED IN: primary shoot apical meristem specification; LOCATED IN: endomembrane system; EXPRESSED IN: 24 plant structures; EXPRESSED DURING: 13 growth stages; CONTAINS InterPro DOMAIN/s: WD40 repeat 2 (InterPro:IPR019782), WD40 repeat, conserved site (InterPro:IP…	0	599630	793220	464283	414230	500710	570700	495213	519090	461870	0	326987	0	0	0	0	5	5	4	8.4	8.4	7	116.58	0	10.623	3754900	7	M0YBX8;F2DLR2;M0YBX9	M0YBX8;F2DLR2;M0YBX9
M0UF36	33.99	development.unspecified	(loc_os10g42420.1 : 382.0) no description available & (at4g17890 : 271.0) A member of ARF GAP domain (AGD), A thaliana has 15 members, grouped into four classes.; ARF-GAP domain 8 (AGD8); FUNCTIONS IN: ARF GTPase activator activity, DNA binding, zinc ion binding; INVOLVED IN: regulation of ARF GTPase activity; LOCATED IN: nucleus; EXPRESSED IN: 24 plant structures; EXPRESSED DURING: 15 growth sta…	4622400	1757800	2686200	3.02213e+06	5729000	4232400	3155900	4.37243e+06	7868800	6991800	6134100	6.99823e+06	2689500	4284500	3402500	3.45883e+06	5	5	5	33	33	33	32.237	0	42.124	50401000	50	M0UF36	M0UF36
M0UMG8	33.99	development.unspecified	(loc_os07g30840.3 : 293.0) no description available & (at1g02090 : 209.0) encodes a phosphoprotein that is a subunit of the COP9 signalosome. Mutants exhibit constitutive photomorphogenic phenotype.; FUSCA 5 (FUS5); CONTAINS InterPro DOMAIN/s: Proteasome component (PCI) domain (InterPro:IPR000717); Has 35333 Blast hits to 34131 proteins in 2444 species: Archae - 798; Bacteria - 22429; Metazoa - 9…	1041200	963070	914880	973050	1634800	1306800	1026800	1322800	1049200	1786600	2268200	1.70133e+06	0	930510	1160600	697037	5	5	5	37.6	37.6	37.6	20.344	0	37.364	13758000	23	M0UMG8;M0UMG7	M0UMG8;M0UMG7
M0VBU6	33.99	development.unspecified	(loc_os01g51300.2 : 241.0) no description available & (at2g19520 : 197.0) Controls flowering.; FVE; FUNCTIONS IN: metal ion binding; INVOLVED IN: flower development, unidimensional cell growth, trichome morphogenesis, leaf morphogenesis; LOCATED IN: nucleolus, nucleus, CUL4 RING ubiquitin ligase complex, cytoplasm; EXPRESSED IN: guard cell; CONTAINS InterPro DOMAIN/s: Histone-binding protein RBBP…	7452300	4998700	7065200	6505400	6276500	4985200	6896400	6052700	4238600	4153200	3698900	4.03023e+06	3129400	3113000	3326400	3189600	5	5	5	69.7	69.7	69.7	15.638	0	77.798	51685000	66	M0VBU6	M0VBU6
M0W5I6	33.99	development.unspecified	(loc_os03g62640.4 : 458.0) no description available & (at5g17440 : 395.0) LUC7 related protein; CONTAINS InterPro DOMAIN/s: LUC7 related (InterPro:IPR004882); BEST Arabidopsis thaliana protein match is: LUC7 related protein (TAIR:AT3G03340.1); Has 30201 Blast hits to 17322 proteins in 780 species: Archae - 12; Bacteria - 1396; Metazoa - 17338; Fungi - 3422; Plants - 5037; Viruses - 0; Other Eukar…	3300800	3176600	2860300	3.11257e+06	2541200	1576300	2777100	2298200	1686800	1663100	2063200	1.80437e+06	2137600	1135000	1421400	1.56467e+06	5	5	5	18.9	18.9	18.9	36.419	0	86.444	21989000	46	M0W5I6;M0W5I7;M0W5I8	M0W5I6;M0W5I7;M0W5I8
M0X087	33.99	development.unspecified	(loc_os02g50140.1 : 229.0) no description available & (gnl|cdd|68610 : 214.0) no description available & (at1g70680 : 176.0) Caleosin-related family protein; CONTAINS InterPro DOMAIN/s: Caleosin related (InterPro:IPR007736); BEST Arabidopsis thaliana protein match is: Caleosin-related family protein (TAIR:AT1G70670.1); Has 342 Blast hits to 337 proteins in 61 species: Archae - 0; Bacteria - 0; Me…	2964200	2295700	2186400	2482100	2195600	1658900	1926000	1.92683e+06	1452900	1356800	1305900	1.37187e+06	1746400	2141700	1863500	1917200	5	5	5	34.8	34.8	34.8	24.001	0	27.68	19506000	39	M0X087;M0X089	M0X087
Q30H27	33.99	development.unspecified	(loc_os06g06320.1 : 300.0) no description available & (at1g65480 : 247.0) FT, together with LFY, promotes flowering and is antagonistic with its homologous gene, TERMINAL FLOWER1 (TFL1). FT is expressed in leaves and is induced by long day treatment. Either the FT mRNA or protein is translocated to the shoot apex where it induces its own expression. Recent data suggests that FT protein acts as a …	2889000	3873100	2948800	3.23697e+06	4407000	3074000	3022900	3501300	664110	756170	842740	754340	837990	715900	436560	663483	5	5	5	41.2	41.2	41.2	19.85	0	40.458	20726000	37	Q30H27	Q30H27
M0VFW7	33.99	development.unspecified	(loc_os07g08170.1 : 627.0) no description available & (gnl|cdd|37153 : 602.0) no description available & (at5g22330 : 587.0) RESISTANCE TO PSEUDOMONAS SYRINGAE PV MACULICOLA INTERACTOR 1 (RIN1); FUNCTIONS IN: protein binding; INVOLVED IN: meristem development, regulation of defense response to fungus, incompatible interaction; LOCATED IN: nucleolus, nucleus, chloroplast; EXPRESSED IN: 22 plant st…	1318900	1423900	1344100	1362300	952340	789660	1360600	1034200	699600	662030	603790	655140	715450	568130	0	427860	6	6	6	26	26	26	42.482	0	34.346	8870700	41	M0VFW7	M0VFW7
M0VZK8	33.99	development.unspecified	(loc_os03g56270.2 : 1428.0) no description available & (at5g65700 : 1234.0) Encodes a CLAVATA1-related receptor kinase-like protein required for both shoot and flower meristem function. Very similar to BAM2,with more than 85% a.a. identity. It has a broad expression pattern and is involved in vascular strand development in the leaf, control of leaf shape, size and symmetry, male gametophyte devel…	426060	517600	354160	432607	935200	2645400	465070	1.34856e+06	1036500	1150400	1184600	1.12383e+06	1992900	1270200	1058200	1.44043e+06	6	6	6	9.8	9.8	9.8	93.211	0	57.35	12106000	15	M0VZK8	M0VZK8
M0WTI2	33.99	development.unspecified	(loc_os02g50790.1 : 954.0) no description available & (at1g79280 : 410.0) Encodes a 237-kDA protein with similarity to vertebrate Tpr, a long coiled-coil proteins of nuclear pore inner basket filaments. It is localized to the inner surface of the nuclear envelope and is a component of the nuclear pore-associated steps of sumoylation and mRNA export in plants. Mutations affect flowering time regul…	951350	591430	1107300	883360	748800	628760	1465900	947820	530660	403240	0	311300	0	0	0	0	6	6	6	9.5	9.5	9.5	141.98	0	32.067	5554100	17	M0WTI2;M0WTI1;M0WTI4	M0WTI2;M0WTI1;M0WTI4
M0X5X4	33.99	development.unspecified	(loc_os09g03610.2 : 510.0) no description available & (at4g16280 : 214.0) Flowering time control protein (FCA); RNA binding;abscisic acid binding; CONTAINS InterPro DOMAIN/s: RNA recognition motif, RNP-1 (InterPro:IPR000504), WW/Rsp5/WWP (InterPro:IPR001202), Ribonucleoprotein, BRUNO-like (InterPro:IPR015903), Nucleotide-binding, alpha-beta plait (InterPro:IPR012677); BEST Arabidopsis thaliana pr…	464740	407470	457410	443207	452360	385580	428330	422090	424360	517380	536710	492817	0	369690	452630	274107	6	6	6	16.9	16.9	16.9	60.455	0	20.971	4649200	17	M0X5X4;M0X5X5	M0X5X4
M0XWD1	33.99	development.unspecified	(loc_os10g02630.1 : 321.0) no description available & (at3g50670 : 286.0) Encodes U1 snRNP 70K; U1 small nuclear ribonucleoprotein-70K (U1-70K); FUNCTIONS IN: RNA binding, nucleotide binding; INVOLVED IN: nuclear mRNA splicing, via spliceosome; LOCATED IN: nucleus; EXPRESSED IN: 23 plant structures; EXPRESSED DURING: 13 growth stages; CONTAINS InterPro DOMAIN/s: U1 small nuclear ribonucleoprotein…	1733100	1671100	1917400	1.77387e+06	1066400	857340	1460400	1.12805e+06	1052700	737200	877450	889117	0	470860	542770	337877	6	6	6	16	16	16	56.527	0	16.324	10312000	35	M0XWD1	M0XWD1
M0YVZ4	33.99	development.unspecified	(loc_os01g07780.1 : 189.0) no description available & (gnl|cdd|69737 : 172.0) no description available & (at2g41475 : 121.0) Embryo-specific protein 3, (ATS3); FUNCTIONS IN: molecular_function unknown; INVOLVED IN: biological_process unknown; LOCATED IN: endomembrane system; CONTAINS InterPro DOMAIN/s: Lipase/lipooxygenase, PLAT/LH2 (InterPro:IPR008976), Embryo-specific 3 (InterPro:IPR010417); BE…	1248400	2059600	1862900	1.72363e+06	931490	948810	1240100	1.04013e+06	1095600	580610	560370	745527	0	741800	915300	552367	6	6	6	45.4	45.4	45.4	19.537	0	23.659	9803000	23	M0YVZ4	M0YVZ4
M0ZB31	33.99	development.unspecified	(loc_os08g39070.1 : 428.0) no description available & (at5g56280 : 398.0) one of two genes encoding subunit 6 of COP9 signalosome complex. Protein contains a MPR1p and PAD1p N-terminal (MPN) domain at the N-terminal region and belongs to the Mov34 superfamily. Mutant and antisense expression result in a number of developmental defects and in ubiquitin/proteasome-mediated protein degradation.; COP…	1347900	1013700	970500	1110700	1180200	1169100	1250100	1199800	1083200	1410600	2113400	1.53573e+06	1370900	1144200	1010300	1.17513e+06	7	7	7	40.3	40.3	40.3	31.846	0	38.781	13769000	37	M0ZB31;M0ZB30	M0ZB31;M0ZB30
F2DWT1	33.99	development.unspecified	(q9m5g3|tctp_horvu : 299.0) Translationally-controlled tumor protein homolog (TCTP) (HTP) - Hordeum vulgare (Barley) & (loc_os11g43900.1 : 264.0) no description available & (at3g16640 : 233.0) Encodes a protein homologous to translationally controlled tumor protein (TCTP) from Drosophila. In flies, TCTP functions guanine nucleotide exchange factor in the TOR signaling pathway. TCTP is expressed t…	37983000	42729000	42989000	4.12337e+07	36866000	29525000	38699000	35030000	45042000	33929000	32737000	37236000	28327000	32902000	32537000	3.12553e+07	8	8	8	61.3	61.3	61.3	18.884	0	214.04	374890000	121	F2DWT1	F2DWT1
M0UQD9	33.99	development.unspecified	(loc_os06g30370.1 : 273.0) no description available & (at1g18100 : 219.0) Encodes a member of the FT and TFL1 family of phosphatidylethanolamine-binding proteins. It is expressed in seeds and up-regulated in response to ABA. Loss of function mutants show decreased rate of germination in the presence of ABA. ABA dependent regulation is mediated by both ABI3 and ABI5. ABI5 promotes MFT expression, …	3318500	436300	616620	1457140	4397100	5938400	1484100	3.93987e+06	6928700	10117000	4814600	7.28677e+06	10179000	20749000	18522000	1.64833e+07	8	8	8	68	68	68	19.618	0	43.547	81055000	62	M0UQD9	M0UQD9
M0X060	33.99	development.unspecified	(loc_os02g53320.1 : 293.0) no description available & (at3g03270 : 186.0) Adenine nucleotide alpha hydrolases-like superfamily protein; INVOLVED IN: response to stress; LOCATED IN: plasma membrane, membrane; EXPRESSED IN: 23 plant structures; EXPRESSED DURING: 13 growth stages; CONTAINS InterPro DOMAIN/s: UspA (InterPro:IPR006016), Rossmann-like alpha/beta/alpha sandwich fold (InterPro:IPR014729)…	8608100	3542400	3812200	5320900	14602000	14770000	6750700	12040900	14455000	20005000	18218000	1.75593e+07	16567000	25162000	23150000	2.16263e+07	8	8	8	66.7	66.7	66.7	17.77	0	291.16	157770000	140	M0X060	M0X060
M0VU56	33.99	development.unspecified	(loc_os01g03510.1 : 1134.0) no description available & (at3g18060 : 854.0) transducin family protein / WD-40 repeat family protein; FUNCTIONS IN: nucleotide binding; INVOLVED IN: biological_process unknown; LOCATED IN: CUL4 RING ubiquitin ligase complex; EXPRESSED IN: 23 plant structures; EXPRESSED DURING: 14 growth stages; CONTAINS InterPro DOMAIN/s: WD40 repeat 2 (InterPro:IPR019782), WD40 repe…	2903600	2735200	2501800	2.71353e+06	2136700	1586700	3385500	2.36963e+06	1691100	1155100	1102900	1.31637e+06	1497200	1776600	1832800	1702200	9	9	9	26.8	26.8	26.8	66.099	0	28.783	20816000	40	M0VU56	M0VU56
M0WRS6	33.99	development.unspecified	(loc_os01g68324.2 : 1063.0) no description available & (at4g21150 : 680.0) HAPLESS 6 (HAP6); FUNCTIONS IN: dolichyl-diphosphooligosaccharide-protein glycotransferase activity; INVOLVED IN: response to cold, protein amino acid terminal N-glycosylation; LOCATED IN: endoplasmic reticulum, endoplasmic reticulum membrane, plant-type cell wall; EXPRESSED IN: 23 plant structures; EXPRESSED DURING: 13 gr…	3081600	2972200	2451300	2.83503e+06	3292400	3443400	3043200	3.25967e+06	2992400	3078200	2751000	2.94053e+06	7153100	5625800	4336400	5705100	15	15	15	29.4	29.4	29.4	74.518	0	100.88	37754000	110	M0WRS6;M0WRS7	M0WRS6;M0WRS7
M0YEF5	28.2	DNA.repair	(loc_os02g08300.2 : 130.0) no description available & (at1g79650 : 119.0) Encodes a member of the RADIATION SENSITIVE23 (RAD23) family: AT1G16190(RAD23A), AT1G79650(RAD23B), AT3G02540(RAD23C), AT5G38470(RAD23D). RAD23 proteins play an essential role in the cell cycle, morphology, and fertility of plants through their delivery of UPS (ubiquitin/26S proteasome system) substrates to the 26S proteaso…	0	0	311190	103730	0	0	0	0	0	0	0	0	0	0	0	0	1	1	1	19.8	19.8	19.8	13.502	0.00042644	4.6209	1721700	4	M0YEF5	M0YEF5
M0YFP5	28.2	DNA.repair	(loc_os02g08300.2 : 324.0) no description available & (at1g79650 : 270.0) Encodes a member of the RADIATION SENSITIVE23 (RAD23) family: AT1G16190(RAD23A), AT1G79650(RAD23B), AT3G02540(RAD23C), AT5G38470(RAD23D). RAD23 proteins play an essential role in the cell cycle, morphology, and fertility of plants through their delivery of UPS (ubiquitin/26S proteasome system) substrates to the 26S proteaso…	0	0	815120	271707	0	0	0	0	0	0	0	0	0	0	0	0	1	1	1	3.1	3.1	3.1	30.668	0.0007722	3.3241	4747700	13	M0YFP5	M0YFP5
F2EJA7	28.2	DNA.repair	(loc_os02g58220.1 : 405.0) no description available & (at2g24490 : 168.0) Encodes a component of Replication Protein A. Component of transcriptional gene silencing which does not affect endogenous small RNA accumulation nor DNA methylation. Localized in the nucleus. Involved in DNA repair. Interacts physically with ROS1.; replicon protein A2 (RPA2); CONTAINS InterPro DOMAIN/s: Winged helix-turn-h…	666550	0	686490	451013	615220	0	868040	494420	0	0	0	0	0	0	0	0	2	2	2	14.1	14.1	14.1	29.873	0	7.7004	3635200	8	F2EJA7;M0ZD47	F2EJA7;M0ZD47
M0V7M6	28.2	DNA.repair	(loc_os08g40790.2 : 269.0) no description available & (at4g31340 : 186.0) myosin heavy chain-related; LOCATED IN: endoplasmic reticulum, plasma membrane; EXPRESSED IN: 26 plant structures; EXPRESSED DURING: 15 growth stages; BEST Arabidopsis thaliana protein match is: DNA repair ATPase-related (TAIR:AT2G24420.2); Has 35333 Blast hits to 34131 proteins in 2444 species: Archae - 798; Bacteria - 224…	1503200	1348600	1527200	1.45967e+06	1388300	1757800	1686300	1610800	1473000	1455500	1244500	1391000	0	2031400	2158100	1396500	2	2	2	10.7	10.7	10.7	26.961	0	77.26	17122000	11	M0V7M6;M0V7M4	M0V7M6;M0V7M4
M0YFP6	28.2	DNA.repair	(loc_os02g08300.2 : 112.0) no description available & (at1g79650 : 92.4) Encodes a member of the RADIATION SENSITIVE23 (RAD23) family: AT1G16190(RAD23A), AT1G79650(RAD23B), AT3G02540(RAD23C), AT5G38470(RAD23D). RAD23 proteins play an essential role in the cell cycle, morphology, and fertility of plants through their delivery of UPS (ubiquitin/26S proteasome system) substrates to the 26S proteasom…	1514800	0	2695500	1.40343e+06	1221300	1001700	1361700	1194900	1166000	1175300	0	780433	0	0	0	0	2	2	2	41.5	41.5	41.5	7.421	0	14.135	11253000	14	M0YFP6	M0YFP6
M0Z6M4	28.2	DNA.repair	(q40742|rad23_orysa : 437.0) Probable DNA repair protein RAD23 (OsRAD23) - Oryza sativa (Rice) & (loc_os09g24200.2 : 437.0) no description available & (at5g38470 : 344.0) Encodes a member of the RADIATION SENSITIVE23 (RAD23) family: AT1G16190(RAD23A), AT1G79650(RAD23B), AT3G02540(RAD23C), AT5G38470(RAD23D). RAD23 proteins play an essential role in the cell cycle, morphology, and fertility of plan…	5163400	4553500	3866400	4.52777e+06	4631200	2153200	3841600	3542000	3382700	3453100	4070500	3.63543e+06	1337500	1228600	1700900	1.42233e+06	3	3	3	14.6	14.6	14.6	41.45	0	7.9541	33813000	30	M0Z6M4;M0Z6M5;M0Z6M3	M0Z6M4;M0Z6M5;M0Z6M3
M0XI76	28.2	DNA.repair	(loc_os01g36090.1 : 305.0) no description available & (at3g04880 : 249.0) encodes a novel protein involved in DNA repair from UV damage. Isolated by functional complementation of E. coli UV-sensitive mutants (UVR genes).; DNA-DAMAGE-REPAIR/TOLERATION 2 (DRT102); INVOLVED IN: response to UV, photoreactive repair, response to cold; LOCATED IN: nucleus, cytoplasm; EXPRESSED IN: 23 plant structures; …	1700300	2226600	2217300	2.04807e+06	1909700	2207800	1508100	1875200	1957800	1695700	1684400	1779300	2342400	2272700	2353700	2.32293e+06	5	5	5	34.5	34.5	34.5	21.657	0	25.252	20611000	56	M0XI76	M0XI76
F2CXC8	28.2	DNA.repair	(loc_os08g39550.1 : 451.0) no description available & (at3g12610 : 320.0) Plays role in DNA-damage repair/toleration. Partially complements RecA- phenotypes.; DNA-DAMAGE REPAIR/TOLERATION 100 (DRT100); CONTAINS InterPro DOMAIN/s: Leucine-rich repeat-containing N-terminal domain, type 2 (InterPro:IPR013210), Leucine-rich repeat (InterPro:IPR001611); BEST Arabidopsis thaliana protein match is: Leuc…	757190	984820	1311900	1017970	514970	0	939020	484663	0	0	0	0	0	0	0	0	7	7	7	35.3	35.3	35.3	38.855	0	20.702	3550500	17	F2CXC8	F2CXC8
F2E3G9	28.2	DNA.repair	(loc_os01g53560.1 : 575.0) no description available & (at3g14890 : 356.0) phosphoesterase; FUNCTIONS IN: DNA binding, catalytic activity, zinc ion binding; EXPRESSED IN: 24 plant structures; EXPRESSED DURING: 15 growth stages; CONTAINS InterPro DOMAIN/s: HAD-superfamily hydrolase, subfamily IIIA (InterPro:IPR006549), Polynucleotide kinase 3 phosphatase, central region (InterPro:IPR013954), Zinc f…	2241700	3047700	2716200	2.66853e+06	1107800	1062000	2368700	1.51283e+06	997880	991670	910890	966813	808120	686460	768440	754340	9	9	9	21.3	21.3	21.3	48.592	0	22.696	14201000	32	F2E3G9;M0VFB6;M0VFB8	F2E3G9;M0VFB6;M0VFB8
F2DUJ6	28.2	DNA.repair	(q40742|rad23_orysa : 313.0) Probable DNA repair protein RAD23 (OsRAD23) - Oryza sativa (Rice) & (loc_os09g24200.2 : 313.0) no description available & (gnl|cdd|35235 : 300.0) no description available & (at1g79650 : 272.0) Encodes a member of the RADIATION SENSITIVE23 (RAD23) family: AT1G16190(RAD23A), AT1G79650(RAD23B), AT3G02540(RAD23C), AT5G38470(RAD23D). RAD23 proteins play an essential role i…	9638300	7508300	8108700	8.41843e+06	14636000	10629000	9585200	1.16167e+07	15688000	14978000	14739000	15135000	10939000	13246000	12461000	1.22153e+07	11	11	11	45.2	45.2	45.2	43.081	0	95.66	127990000	141	F2DUJ6;F2DQX5	F2DUJ6;F2DQX5
F2DKE6	28.1	DNA.synthesis/chromatin structure	(q339w7|lhp1_orysa : 249.0) Probable protein LIKE HETEROCHROMATIN PROTEIN1 (LHP1) - Oryza sativa (Rice) & (loc_os10g17770.1 : 249.0) no description available & (at5g17690 : 89.0) Regulates the meristem response to light signals and the maintenance of inflorescence meristem identity. Influences developmental processes controlled by APETALA1. TFL2 silences specific genes within euchromatin but not …	0	0	136130	45376.7	0	0	0	0	0	0	0	0	0	0	0	0	1	1	1	4.8	4.8	4.8	44.456	0	6.3669	954440	3	F2DKE6	F2DKE6
M0V7G1	28.1	DNA.synthesis/chromatin structure	(q9sxq6|fen1a_orysa : 390.0) Flap endonuclease 1a (EC 3.1.-.-) (OsFEN-1a) - Oryza sativa (Rice) & (loc_os05g46270.1 : 354.0) no description available & (at5g26680 : 352.0) 5-3' exonuclease family protein; FUNCTIONS IN: 5'-3' exonuclease activity, DNA binding, catalytic activity, nuclease activity; INVOLVED IN: DNA repair; EXPRESSED IN: 21 plant structures; EXPRESSED DURING: 9 growth stages; CONTA…	349320	0	0	116440	0	0	0	0	0	0	0	0	0	0	0	0	1	1	1	6.5	6.5	6.5	25.9	0.00042827	4.6625	538560	2	M0V7G1	M0V7G1
M0VRG2	28.1	DNA.synthesis/chromatin structure	(loc_os11g29380.1 : 1580.0) no description available & (at1g44900 : 1278.0) Encodes MCM2 (MINICHROMOSOME MAINTENANCE 2), a protein essential to embryo development. Overexpression results in altered root meristem function.; MINICHROMOSOME MAINTENANCE 2 (MCM2); FUNCTIONS IN: DNA-dependent ATPase activity, DNA binding, ATP binding; INVOLVED IN: in 7 processes; LOCATED IN: nuclear chromatin; EXPRESSE…	0	0	30148	10049.3	0	0	0	0	0	0	0	0	0	0	0	0	1	1	1	1.3	1.3	1.3	99.057	0.0011355	3.1125	236840	5	M0VRG2	M0VRG2
M0W5P9	28.1	DNA.synthesis/chromatin structure	(loc_os04g48060.1 : 422.0) no description available & (at1g63160 : 392.0) replication factor C 2 (RFC2); FUNCTIONS IN: in 6 functions; INVOLVED IN: DNA replication; LOCATED IN: DNA replication factor C complex; EXPRESSED IN: 20 plant structures; EXPRESSED DURING: 15 growth stages; CONTAINS InterPro DOMAIN/s: ATPase, AAA+ type, core (InterPro:IPR003593), ATPase, AAA-type, core (InterPro:IPR003959)…	0	0	31968	10656	0	0	0	0	0	0	0	0	0	0	0	0	1	1	1	8.5	8.5	8.5	23.526	0.0022148	2.7828	273010	3	M0W5P9	M0W5P9
M0WD70	28.1	DNA.synthesis/chromatin structure	(loc_os01g03730.1 : 181.0) no description available & (at4g21585 : 134.0) Encodes a putative endonuclease but no demonstrable endonuclease activity, either towards single stranded DNA or mismatches, has been seen in vitro.; endonuclease 4 (ENDO4); FUNCTIONS IN: endonuclease activity, nucleic acid binding; INVOLVED IN: DNA catabolic process; LOCATED IN: endomembrane system; CONTAINS InterPro DOMAI…	0	0	139170	46390	0	0	0	0	0	0	0	0	0	0	0	0	1	1	1	6.3	6.3	6.3	12.683	0.0090301	1.9668	480730	4	M0WD70;M0WD69;M0WD71	M0WD70;M0WD69;M0WD71
M0XBD1	28.1	DNA.synthesis/chromatin structure	(loc_os01g67510.1 : 579.0) no description available & (at2g19490 : 458.0) recA DNA recombination family protein; FUNCTIONS IN: in 6 functions; INVOLVED IN: DNA repair, SOS response, DNA recombination, DNA metabolic process; CONTAINS InterPro DOMAIN/s: DNA recombination/repair protein RecA/RadB, ATP-binding domain (InterPro:IPR020588), ATPase, AAA+ type, core (InterPro:IPR003593), DNA recombinatio…	0	0	0	0	0	0	0	0	0	0	0	0	0	0	10008000	3336000	1	1	1	2.4	2.4	2.4	44.442	0.0090543	1.9833	20618000	3	M0XBD1;F2DQG8	M0XBD1;F2DQG8
M0VQ01	28.1	DNA.synthesis/chromatin structure	(loc_os12g37400.2 : 543.0) no description available & (at4g02060 : 480.0) Member of the minichromosome maintenance complex, involved in DNA replication initiation. Abundant in proliferating and endocycling tissues. Localized in the nucleus during G1, S and G2 phases of the cell cycle, and are released into the cytoplasmic compartment during mitosis. Binds chromatin.; PROLIFERA (PRL); CONTAINS Int…	0	0	79962	26654	0	0	0	0	0	0	0	0	0	0	0	0	2	2	2	10.2	10.2	10.2	32.094	0.00077549	3.3831	627650	3	M0VQ01;M0VQ02;M0VQ00	M0VQ01;M0VQ02;M0VQ00
M0WFN2	28.1	DNA.synthesis/chromatin structure	(loc_os11g36390.1 : 967.0) no description available & (at5g22010 : 690.0) replication factor C1 (RFC1); FUNCTIONS IN: DNA clamp loader activity, nucleoside-triphosphatase activity, DNA binding, nucleotide binding, ATP binding; INVOLVED IN: DNA replication; LOCATED IN: DNA replication factor C complex, intracellular; CONTAINS InterPro DOMAIN/s: DNA replication factor RFC1, C-terminal (InterPro:IPR…	229920	287100	215920	244313	0	0	0	0	0	0	0	0	0	0	0	0	2	2	2	3.7	3.7	3.7	69.51	0.0004065	3.9936	701480	6	M0WFN2;M0WFN6;M0WFN3;M0WFN7;M0WFN5;M0WFN4	M0WFN2;M0WFN6;M0WFN3;M0WFN7;M0WFN5;M0WFN4
M0XKG5	28.1	DNA.synthesis/chromatin structure	(loc_os06g08770.1 : 760.0) no description available & (gnl|cdd|37891 : 696.0) no description available & (at5g67630 : 670.0) P-loop containing nucleoside triphosphate hydrolases superfamily protein; FUNCTIONS IN: DNA helicase activity, nucleoside-triphosphatase activity, nucleotide binding, ATP binding; LOCATED IN: nucleolus, chloroplast; EXPRESSED IN: 21 plant structures; EXPRESSED DURING: 13 gr…	245480	421200	279420	315367	0	0	0	0	158810	173860	0	110890	0	0	0	0	2	2	2	8.2	8.2	8.2	51.795	0	9.0283	1804600	9	M0XKG5	M0XKG5
M0YT47	28.1	DNA.synthesis/chromatin structure	(q7xzf7|gyra_orysa : 216.0) Probable DNA gyrase subunit A, chloroplast/mitochondrial precursor (EC 5.99.1.3) - Oryza sativa (Rice) & (loc_os03g59750.1 : 216.0) no description available & (at3g10690 : 169.0) DNA GYRASE A (GYRA); FUNCTIONS IN: DNA topoisomerase activity, catalytic activity, ATP binding; INVOLVED IN: DNA topological change, DNA metabolic process; LOCATED IN: mitochondrion, chloropla…	261860	0	157710	139857	0	115570	322090	145887	0	0	0	0	0	0	0	0	2	2	2	31.4	31.4	31.4	16.709	0.00080678	3.8765	747870	4	M0YT47;M0YT48	M0YT47;M0YT48
M0XUE8	28.1	DNA.synthesis/chromatin structure	(loc_os05g46230.1 : 173.0) no description available & (at2g19480 : 155.0) This gene is predicted to encode a nucleosome assembly protein. Plant lines expressing an RNAi construct directed against this gene show a reduction in agrobacterium-mediated root transformation.; nucleosome assembly protein 1;2 (NAP1;2); CONTAINS InterPro DOMAIN/s: Nucleosome assembly protein (NAP) (InterPro:IPR002164); BE…	776090	646820	0	474303	1065800	1340100	668000	1.02463e+06	825660	677490	631970	711707	408400	0	501910	303437	3	2	2	31.6	22.6	22.6	15.758	0.00043346	4.8643	7223900	12	M0XUE8;M0XUE9;M0XUE7	M0XUE8;M0XUE9;M0XUE7
F2CVN5	28.1	DNA.synthesis/chromatin structure	(loc_os07g42660.1 : 249.0) no description available & (at3g50360 : 206.0) centrin2 (CEN2); FUNCTIONS IN: calcium ion binding; INVOLVED IN: biological_process unknown; LOCATED IN: plasma membrane; EXPRESSED IN: 24 plant structures; EXPRESSED DURING: 15 growth stages; CONTAINS InterPro DOMAIN/s: EF-Hand 1, calcium-binding site (InterPro:IPR018247), EF-HAND 2 (InterPro:IPR018249), EF-hand-like domai…	614820	0	0	204940	651860	611650	514940	592817	624740	634330	0	419690	0	577690	0	192563	3	3	3	34.3	34.3	34.3	19.399	0	7.8585	4251200	10	F2CVN5	F2CVN5
M0UEX0	28.1	DNA.synthesis/chromatin structure	(loc_os02g55410.2 : 905.0) no description available & (at2g07690 : 763.0) Member of the minichromosome maintenance complex, involved in DNA replication initiation. Abundant in proliferating and endocycling tissues. Localized in the nucleus during G1, S and G2 phases of the cell cycle, and are released into the cytoplasmic compartment during mitosis. Binds chromatin.; MINICHROMOSOME MAINTENANCE 5 …	2801400	0	1637100	1479500	2424700	0	0	808233	511480	1628400	2064700	1.40153e+06	0	0	0	0	3	3	3	8.5	8.5	8.5	55.517	0	6.8755	14214000	10	M0UEX0;M0UEW9	M0UEX0;M0UEW9
M0UMR4	28.1	DNA.synthesis/chromatin structure	(loc_os02g52250.1 : 563.0) no description available & (at1g77180 : 465.0) Encodes a putative transcriptional factor. Shows transcriptional activator activity in yeast. Involved in response to abscisic acid, salt and osmotic stress.; SKIP; CONTAINS InterPro DOMAIN/s: SKI-interacting protein, SKIP (InterPro:IPR017862), SKI-interacting protein SKIP, SNW domain (InterPro:IPR004015). & (gnl|cdd|37652 …	582400	0	0	194133	476960	0	0	158987	0	0	0	0	0	0	0	0	3	3	3	9.7	9.7	9.7	54.357	0	20.417	3202600	9	M0UMR4;M0UMR1;M0UMR3;M0UMR2	M0UMR4;M0UMR1;M0UMR3;M0UMR2
M0V7G4	28.1	DNA.synthesis/chromatin structure	(loc_os03g06220.1 : 350.0) no description available & (at3g53110 : 240.0) Encodes a putative DEAD-Box RNA Helicase and has RNA-dependent ATPase activity. Mutant is Sensitive to chilling stress and heat stress. Germination of the mutant is inhibited by ABA. LOS4 may be involved in temperature sensing. Is enriched in the nuclear envelope and also located in the cytoplasm. LOS4 is involved in export…	381060	0	0	127020	436220	526830	0	321017	426910	701210	451890	526670	0	488420	525360	337927	3	3	3	22.3	22.3	22.3	28.21	0	7.2304	4501600	11	M0V7G4	M0V7G4
M0VDG0	28.1	DNA.synthesis/chromatin structure	(loc_os05g39850.1 : 1239.0) no description available & (at5g46280 : 960.0) MINICHROMOSOME MAINTENANCE 3 (MCM3); FUNCTIONS IN: nucleoside-triphosphatase activity, DNA-dependent ATPase activity, DNA binding, nucleotide binding, ATP binding; INVOLVED IN: cell proliferation, DNA-dependent DNA replication initiation, DNA unwinding involved in replication; LOCATED IN: nuclear chromatin; EXPRESSED IN: 2…	336190	0	222790	186327	403980	233290	483360	373543	242960	205790	0	149583	0	0	0	0	3	3	3	6.3	6.3	6.3	73.991	0	8.9942	2032400	8	M0VDG0;M0VDG2;M0VDG1	M0VDG0;M0VDG2;M0VDG1
M0YAD6	28.1	DNA.synthesis/chromatin structure	(loc_os01g36390.1 : 1361.0) no description available & (at2g16440 : 1097.0) MINICHROMOSOME MAINTENANCE 4 (MCM4); FUNCTIONS IN: nucleoside-triphosphatase activity, DNA-dependent ATPase activity, DNA binding, nucleotide binding, ATP binding; INVOLVED IN: cell proliferation, DNA-dependent DNA replication initiation, DNA unwinding involved in replication; LOCATED IN: nuclear chromatin; EXPRESSED IN: …	278560	0	205580	161380	204350	144560	362550	237153	0	141530	0	47176.7	0	0	0	0	3	3	3	4.5	4.5	4.5	86.841	0	5.8261	1337600	7	M0YAD6;F2D1Z2;M0YAD5	M0YAD6;F2D1Z2
M0Z0U6	28.1	DNA.synthesis/chromatin structure	(loc_os09g23730.1 : 101.0) no description available & (q00423|hmgya_soybn : 84.3) HMG-Y-related protein A (SB16A protein) - Glycine max (Soybean) & (at1g14900 : 83.2) Encodes a protein belonging to the subgroup of HMGA (high mobility group A) proteins that interact with A/T-rich stretches of DNA.; high mobility group A (HMGA); FUNCTIONS IN: DNA binding; INVOLVED IN: regulation of transcription, D…	3371100	2887900	6528400	4.26247e+06	6608500	3979700	6930700	5.83963e+06	5709100	4422300	6073200	5.40153e+06	2870500	2335100	2457200	2.55427e+06	3	3	3	31.1	31.1	31.1	18.813	0	25.324	54784000	58	M0Z0U6;F2DPX6	M0Z0U6;F2DPX6
M0UEL0	28.1	DNA.synthesis/chromatin structure	(loc_os05g14590.1 : 1287.0) no description available & (at5g44635 : 1086.0) MINICHROMOSOME MAINTENANCE 6 (MCM6); FUNCTIONS IN: DNA-dependent ATPase activity, DNA binding, ATP binding; INVOLVED IN: cell proliferation, DNA-dependent DNA replication initiation, DNA unwinding involved in replication; LOCATED IN: nuclear chromatin; EXPRESSED IN: shoot apex; EXPRESSED DURING: IL.00 inflorescence just v…	325540	0	241650	189063	412690	199170	252540	288133	209580	204940	211970	208830	0	0	0	0	4	4	4	6.6	6.6	6.6	81.297	0	7.8991	1976000	8	M0UEL0;M0UEL1	M0UEL0;M0UEL1
M0VVZ7	28.1	DNA.synthesis/chromatin structure	(loc_os02g36710.1 : 232.0) no description available & (at1g18800 : 181.0) Double nrp1-1 nrp2-1 mutants show arrest of cell cycle progression at G2/M and disordered cellular organization occurred in root tips. Localize in the nucleus and can form homomeric and heteromeric protein complexes with NRP1. Bind histones Histone2A and Histone2B and associate with chromatin in vivo.; NAP1-related protein …	3280600	1984400	2004800	2.42327e+06	3276400	3312800	2168300	2.91917e+06	1481000	1519100	1008700	1.33627e+06	956420	866900	836400	886573	4	4	4	51.2	51.2	51.2	19.069	0	163.12	20034000	22	M0VVZ7	M0VVZ7
M0YVW9	28.1	DNA.synthesis/chromatin structure	(at1g11190 : 426.0) Encodes a bifunctional nuclease that acts on both RNA and DNA involved in nucleic acid degradation to facilitate nucleotide and phosphate recovery during senescence. It has mismatch-specific endonuclease activity with wide recognition of single base mismatches as well as the ability to cleave indel types of mismatches (heteroduplexes with loops).; bifunctional nuclease i (BFN1…	1584300	1376800	1040000	1333700	1167600	590720	1133200	963840	1005100	606100	691160	767453	0	0	0	0	4	4	4	15.9	15.9	15.9	34.717	0	35.423	7789500	23	M0YVW9	M0YVW9
M0ZC67	28.1	DNA.synthesis/chromatin structure	(loc_os06g05660.1 : 401.0) no description available & (at2g19480 : 338.0) This gene is predicted to encode a nucleosome assembly protein. Plant lines expressing an RNAi construct directed against this gene show a reduction in agrobacterium-mediated root transformation.; nucleosome assembly protein 1;2 (NAP1;2); CONTAINS InterPro DOMAIN/s: Nucleosome assembly protein (NAP) (InterPro:IPR002164); BE…	5318700	4251400	3686700	4.41893e+06	7211800	6681300	4197400	6.03017e+06	4319300	3653900	3713600	3895600	1177800	975360	1132500	1095220	6	6	5	29.1	29.1	25.5	37.373	0	74.138	42301000	50	M0ZC67;M0ZC68;M0ZC69	M0ZC67;M0ZC68;M0ZC69
M0UFK7	28.1	DNA.synthesis/chromatin structure	(loc_os01g36890.1 : 780.0) no description available & (at5g11170 : 753.0) DEAD/DEAH box RNA helicase family protein ; FUNCTIONS IN: helicase activity, ATP-dependent helicase activity, ATP binding, nucleic acid binding; INVOLVED IN: response to cadmium ion; LOCATED IN: nucleolus; EXPRESSED IN: guard cell, root, cultured cell; CONTAINS InterPro DOMAIN/s: DNA/RNA helicase, DEAD/DEAH box type, N-term…	1058900	1202900	997770	1.08652e+06	1112800	1185800	1331600	1.21007e+06	936720	905040	909810	917190	1375500	1151000	1152200	1.22623e+06	6	6	6	22.4	22.4	22.4	48.354	0	13.101	11580000	32	M0UFK7;M0UFK6;M0UJ96;M0UJ95	M0UFK7;M0UFK6
M0W3W1	28.1.3.2.1	DNA.synthesis/chromatin structure.histone.core.H2A	(gnl|cdd|28955 : 163.0) no description available & (p19177|h2a_petcr : 154.0) Histone H2A - Petroselinum crispum (Parsley) (Petroselinum hortense) & (gnl|cdd|36967 : 154.0) no description available & (loc_os05g02300.1 : 153.0) no description available & (at5g59870 : 146.0) Encodes HTA6, a histone H2A protein.; histone H2A 6 (HTA6); FUNCTIONS IN: DNA binding; INVOLVED IN: nucleosome assembly; LOCA…	0	0	398430	132810	0	0	0	0	0	0	0	0	0	0	0	0	2	1	1	10.5	5.9	5.9	16.192	0.0031972	2.4686	2081300	7	M0W3W1	M0W3W1
M0WXS7	28.1.3.2.1	DNA.synthesis/chromatin structure.histone.core.H2A	(gnl|cdd|28955 : 168.0) no description available & (gnl|cdd|36967 : 161.0) no description available & (p19177|h2a_petcr : 149.0) Histone H2A - Petroselinum crispum (Parsley) (Petroselinum hortense) & (loc_os03g17100.1 : 144.0) no description available & (at5g02560 : 137.0) Encodes HTA12, a histone H2A protein.; histone H2A 12 (HTA12); FUNCTIONS IN: DNA binding; INVOLVED IN: nucleosome assembly; L…	39066000	51980000	51387000	4.74777e+07	35159000	32585000	50752000	3.94987e+07	31367000	25950000	26595000	2.79707e+07	19604000	18492000	18721000	18939000	3	2	1	14.5	8.8	8.8	17.054	0	16.55	338210000	60	M0WXS7	M0WXS7
M0Y2P7	28.1.3.2.1	DNA.synthesis/chromatin structure.histone.core.H2A	(gnl|cdd|28955 : 158.0) no description available & (gnl|cdd|36967 : 151.0) no description available & (at5g59870 : 126.0) Encodes HTA6, a histone H2A protein.; histone H2A 6 (HTA6); FUNCTIONS IN: DNA binding; INVOLVED IN: nucleosome assembly; LOCATED IN: nucleolus; EXPRESSED IN: 27 plant structures; EXPRESSED DURING: 13 growth stages; CONTAINS InterPro DOMAIN/s: Histone H2A (InterPro:IPR002119), …	0	0	10675000	3.55833e+06	0	0	0	0	0	0	0	0	0	0	0	0	3	1	1	17.8	7	7	13.723	0.0028944	2.6058	68513000	12	M0Y2P7;F2EK54	M0Y2P7;F2EK54
M0YT72	28.1.3.2.1	DNA.synthesis/chromatin structure.histone.core.H2A	(gnl|cdd|36967 : 175.0) no description available & (gnl|cdd|28955 : 172.0) no description available & (o65759|h2ax_cicar : 156.0) Histone H2AX - Cicer arietinum (Chickpea) (Garbanzo) & (at1g54690 : 155.0) Encodes HTA3, a histone H2A protein. H2AX is a meiosis-specific isoform of histone H2A. Upon DSB formation, rapid accumulation of phosphorylated H2AX (&#947;-H2AX) occurs around the break site. …	949200	756640	850460	852100	1170500	672850	1218000	1020450	906920	867230	1436700	1.07028e+06	546900	507060	488450	514137	3	1	1	28.3	16.7	16.7	14.357	0	17.048	9380000	24	M0YT72;M0YT71	M0YT72;M0YT71
M0VL81	28.1.3.2.1	DNA.synthesis/chromatin structure.histone.core.H2A	(gnl|cdd|28955 : 102.0) no description available & (gnl|cdd|36967 : 98.5) no description available & (p02276|h2a2_wheat : 97.4) Histone H2A.2.1 - Triticum aestivum (Wheat) & (at5g02560 : 90.1) Encodes HTA12, a histone H2A protein.; histone H2A 12 (HTA12); FUNCTIONS IN: DNA binding; INVOLVED IN: nucleosome assembly; LOCATED IN: nucleus, nucleosome; EXPRESSED IN: 22 plant structures; EXPRESSED DURI…	0	0	908460	302820	0	0	0	0	0	0	0	0	0	0	0	0	3	2	2	35.6	35.6	35.6	10.92	0	8.5051	6231700	5	M0VL81;M0VL80;M0VL79;M0ZC85;M0ZC84	M0VL81;M0VL80;M0VL79;M0ZC85;M0ZC84
F2E8Q3	28.1.3.2.1	DNA.synthesis/chromatin structure.histone.core.H2A	(gnl|cdd|28955 : 169.0) no description available & (gnl|cdd|36967 : 165.0) no description available & (q43312|h2a7_wheat : 138.0) Protein H2A.7 (wcH2A-4) (wcH2A-10) - Triticum aestivum (Wheat) & (loc_os07g36140.1 : 136.0) no description available & (at4g27230 : 134.0) Encodes HTA2, a histone H2A protein.; histone H2A 2 (HTA2); FUNCTIONS IN: DNA binding; INVOLVED IN: nucleosome assembly; LOCATED I…	0	0	536010	178670	0	0	0	0	0	0	0	0	0	0	0	0	4	1	1	34.1	17	17	13.975	0.00044228	5.2421	5368600	10	F2E8Q3;F2EEP4	F2E8Q3;F2EEP4
M0X5A2	28.1.3.2.1	DNA.synthesis/chromatin structure.histone.core.H2A	(gnl|cdd|28955 : 170.0) no description available & (gnl|cdd|36967 : 168.0) no description available & (q2qpg9|h2axb_orysa : 165.0) Probable histone H2AXb - Oryza sativa (Rice) & (loc_os12g34510.1 : 165.0) no description available & (at1g08880 : 160.0) Encodes HTA5, a histone H2A protein. H2AX is a meiosis-specific isoform of histone H2A. Upon DSB formation, rapid accumulation of phosphorylated H2…	0	0	62453	20817.7	0	0	0	0	0	0	0	0	0	0	0	0	4	2	1	33.6	27	16.8	14.321	0	19.697	604800	4	M0X5A2	M0X5A2
F2D4K3	28.1.3.2.1	DNA.synthesis/chromatin structure.histone.core.H2A	(gnl|cdd|28955 : 172.0) no description available & (gnl|cdd|36967 : 170.0) no description available & (q43208|h2a4_wheat : 167.0) Histone H2A.4 - Triticum aestivum (Wheat) & (loc_os07g36130.1 : 167.0) no description available & (at4g27230 : 140.0) Encodes HTA2, a histone H2A protein.; histone H2A 2 (HTA2); FUNCTIONS IN: DNA binding; INVOLVED IN: nucleosome assembly; LOCATED IN: nucleus; EXPRESSED…	25419000	22996000	35683000	2.80327e+07	29848000	21338000	32356000	2.78473e+07	21225000	20050000	18048000	1.97743e+07	9719400	11533000	11463000	1.09051e+07	4	3	2	34.1	27.4	27.4	14.102	0	9.947	222430000	54	F2D4K3	F2D4K3
M0VEJ1	28.1.3.2.1	DNA.synthesis/chromatin structure.histone.core.H2A	(gnl|cdd|28955 : 163.0) no description available & (q43213|h2a5_wheat : 156.0) Protein H2A.5 (wcH2A-2) - Triticum aestivum (Wheat) & (gnl|cdd|36967 : 151.0) no description available & (loc_os03g17100.1 : 137.0) no description available & (at5g27670 : 134.0) Encodes HTA7, a histone H2A protein.; histone H2A 7 (HTA7); FUNCTIONS IN: DNA binding; INVOLVED IN: nucleosome assembly; LOCATED IN: nucleolu…	0	643270	0	214423	0	0	0	0	0	0	0	0	0	0	0	0	4	2	2	48.2	36.9	36.9	15.072	0	12.455	9797800	5	M0VEJ1;M0YES2;M0VKB3;M0VHX6;M0VHX5;M0VD71;M0VHX4	M0VEJ1;M0YES2;M0VKB3;M0VHX6;M0VHX5;M0VD71;M0VHX4
F2DQB4	28.1.3.2.1	DNA.synthesis/chromatin structure.histone.core.H2A	(loc_os01g05970.1 : 179.0) no description available & (q43217|h2b3_wheat : 159.0) Histone H2B.3 (wcH2B-8) - Triticum aestivum (Wheat) & (at5g22880 : 153.0) Encodes a histone 2B (H2B) protein. This protein can be ubiquitinated in planta, and this modification depends on the HUB1 and HUB2 E3 ubiquitin ligases.; histone B2 (HTB2); FUNCTIONS IN: DNA binding; INVOLVED IN: nucleosome assembly; LOCATED …	225030000	196660000	245060000	222250000	243820000	226580000	304560000	258320000	217250000	193840000	185730000	198940000	152710000	157070000	135730000	1.48503e+08	4	4	4	30.4	30.4	30.4	15.105	0	108.49	2238200000	173	F2DQB4;M0Z6Z2;M0VDY2;M0VIZ5;M0ZCL8;M0VKL0;M0ZE20;M0ZCL5;M0YSA8;M0ZCL6	F2DQB4;M0Z6Z2
F2CVZ1	28.1.3.2.1	DNA.synthesis/chromatin structure.histone.core.H2A	(gnl|cdd|28955 : 161.0) no description available & (gnl|cdd|36967 : 152.0) no description available & (q1s053|h2a3_medtr : 144.0) Probable histone H2A.3 - Medicago truncatula (Barrel medic) & (loc_os05g02300.1 : 139.0) no description available & (at5g02560 : 133.0) Encodes HTA12, a histone H2A protein.; histone H2A 12 (HTA12); FUNCTIONS IN: DNA binding; INVOLVED IN: nucleosome assembly; LOCATED I…	122330000	193950000	163760000	1.60013e+08	117650000	106950000	171420000	1.32007e+08	114880000	89485000	92662000	99009000	69834000	60912000	64975000	6.52403e+07	5	5	1	29.7	29.7	9.7	16.192	0	45.714	1240900000	78	F2CVZ1	F2CVZ1
M0V5G6	28.1.3.2.1	DNA.synthesis/chromatin structure.histone.core.H2A	(p40280|h2a_maize : 102.0) Histone H2A - Zea mays (Maize) & (loc_os05g02300.1 : 100.0) no description available & (at5g59870 : 98.6) Encodes HTA6, a histone H2A protein.; histone H2A 6 (HTA6); FUNCTIONS IN: DNA binding; INVOLVED IN: nucleosome assembly; LOCATED IN: nucleolus; EXPRESSED IN: 27 plant structures; EXPRESSED DURING: 13 growth stages; CONTAINS InterPro DOMAIN/s: Histone H2A (InterPro:I…	34511000	31345000	33782000	3.32127e+07	24596000	16260000	30756000	2.38707e+07	15359000	16704000	13402000	15155000	8477500	6960900	7960900	7.79977e+06	5	2	2	43.5	25.9	25.9	9.1067	0	14.738	195570000	36	M0V5G6;M0VFA7;M0VFA6	M0V5G6;M0VFA7;M0VFA6
M0XI18	28.1.3.2.1	DNA.synthesis/chromatin structure.histone.core.H2A	(q84mp7|h2av3_orysa : 191.0) Probable histone H2A variant 3 - Oryza sativa (Rice) & (loc_os03g53190.2 : 191.0) no description available & (gnl|cdd|36968 : 181.0) no description available & (at3g54560 : 179.0) Encodes HTA11, a histone H2A protein.; histone H2A 11 (HTA11); FUNCTIONS IN: DNA binding; INVOLVED IN: flower development, detection of temperature stimulus, defense response to bacterium; L…	8605100	8225200	7156700	7.99567e+06	9133600	7537600	7899100	8190100	8573000	8962700	9968100	9.16793e+06	7796500	5224500	6258500	6426500	5	4	4	50.4	43.8	43.8	14.487	0	38.324	87196000	56	M0XI18;M0Y1G8;M0YQR0;M0VDG3	M0XI18;M0Y1G8
M0VGV6	28.1.3.2.3	DNA.synthesis/chromatin structure.histone.core.H3	(loc_os06g06480.1 : 141.0) no description available & (gnl|cdd|36956 : 138.0) no description available & (p68428|h32_wheat : 129.0) Histone H3.2 - Triticum aestivum (Wheat) & (at5g65360 : 128.0) Histone superfamily protein; FUNCTIONS IN: DNA binding; INVOLVED IN: nucleosome assembly; LOCATED IN: chloroplast, nucleosome; EXPRESSED IN: 23 plant structures; EXPRESSED DURING: 14 growth stages; CONTAI…	48845000	2469800	2106400	1.78071e+07	44235000	11027000	6767000	2.06763e+07	37636000	3983600	7219500	16279700	0	3485800	3730100	2405300	3	2	2	59.5	44.6	44.6	8.5439	0	39.647	156730000	125	M0VGV6	M0VGV6
M0W0N8	28.1.3.2.3	DNA.synthesis/chromatin structure.histone.core.H3	(at4g40030 : 197.0) Histone superfamily protein; FUNCTIONS IN: DNA binding; INVOLVED IN: nucleosome assembly; LOCATED IN: nucleosome; EXPRESSED IN: 25 plant structures; EXPRESSED DURING: 16 growth stages; CONTAINS InterPro DOMAIN/s: Histone H3 (InterPro:IPR000164), Histone-fold (InterPro:IPR009072), Histone core (InterPro:IPR007125); BEST Arabidopsis thaliana protein match is: Histone superfamily…	4270600	1315800	2503400	2696600	4654500	7714300	7220200	6.52967e+06	5874800	9398000	45217000	2.01633e+07	0	7573800	11317000	6.29693e+06	4	4	3	50	50	40.7	13.299	0	33.557	98944000	92	M0W0N8;M0VNZ3;M0ZER8	M0W0N8;M0VNZ3
M0UMS0	28.99	DNA.unspecified	(loc_os08g02690.1 : 541.0) no description available & (gnl|cdd|35624 : 449.0) no description available & (at5g63190 : 436.0) MA3 domain-containing protein; CONTAINS InterPro DOMAIN/s: Initiation factor eIF-4 gamma, MA3 (InterPro:IPR003891); BEST Arabidopsis thaliana protein match is: MA3 domain-containing protein (TAIR:AT3G48390.1); Has 30201 Blast hits to 17322 proteins in 780 species: Archae - …	0	0	108800	36266.7	0	0	0	0	0	0	0	0	0	0	0	0	1	1	1	4.7	4.7	4.7	37.735	0.0029186	2.703	686820	3	M0UMS0;M0UMR8	M0UMS0;M0UMR8
M0W9P7	28.99	DNA.unspecified	(loc_os04g58730.1 : 222.0) no description available & (gnl|cdd|86345 : 95.2) no description available & (at2g45850 : 89.4) AT hook motif DNA-binding family protein; FUNCTIONS IN: DNA binding; INVOLVED IN: biological_process unknown; LOCATED IN: nucleus; EXPRESSED IN: 21 plant structures; EXPRESSED DURING: 13 growth stages; CONTAINS InterPro DOMAIN/s: Protein of unknown function DUF296 (InterPro:I…	0	0	127060	42353.3	0	0	0	0	0	0	0	0	0	0	0	0	1	1	1	2.5	2.5	2.5	41.744	0.002885	2.5837	1138400	4	M0W9P7	M0W9P7
M0Y3J2	28.99	DNA.unspecified	(loc_os08g05890.1 : 289.0) no description available & (at4g00170 : 196.0) Plant VAMP (vesicle-associated membrane protein) family protein; FUNCTIONS IN: structural molecule activity; INVOLVED IN: biological_process unknown; LOCATED IN: cellular_component unknown; EXPRESSED IN: 24 plant structures; EXPRESSED DURING: 14 growth stages; CONTAINS InterPro DOMAIN/s: PapD-like (InterPro:IPR008962), Majo…	0	0	343450	114483	0	0	0	0	0	0	0	0	0	0	0	0	1	1	1	9.7	9.7	9.7	25.873	0	7.8018	3966800	9	M0Y3J2	M0Y3J2
M0UF16	28.99	DNA.unspecified	(loc_os07g06440.1 : 266.0) no description available & (at3g52390 : 221.0) TatD related DNase; FUNCTIONS IN: endodeoxyribonuclease activity, producing 5-phosphomonoesters, deoxyribonuclease activity; INVOLVED IN: biological_process unknown; LOCATED IN: cellular_component unknown; EXPRESSED IN: 25 plant structures; EXPRESSED DURING: 13 growth stages; CONTAINS InterPro DOMAIN/s: Deoxyribonuclease, T…	235670	0	0	78556.7	270330	251380	228960	250223	0	342620	263210	201943	0	0	0	0	2	2	2	14.5	14.5	14.5	15.48	0.0028798	2.571	2249200	5	M0UF16;M0UF15	M0UF16;M0UF15
M0VF59	28.99	DNA.unspecified	(loc_os09g28810.1 : 487.0) no description available & (at1g47490 : 346.0) RNA-binding protein 47C (RBP47C); CONTAINS InterPro DOMAIN/s: RNA recognition motif, RNP-1 (InterPro:IPR000504), Nucleotide-binding, alpha-beta plait (InterPro:IPR012677); BEST Arabidopsis thaliana protein match is: RNA-binding protein 47C (TAIR:AT1G47500.1); Has 35333 Blast hits to 34131 proteins in 2444 species: Archae - …	185750	311510	228050	241770	0	0	0	0	0	0	0	0	0	0	0	0	2	2	2	16.3	16.3	16.3	28.465	0	5.6382	647690	7	M0VF59	M0VF59
M0VSM9	28.99	DNA.unspecified	(loc_os08g44100.1 : 907.0) no description available & (at2g24170 : 811.0) Endomembrane protein 70 protein family; LOCATED IN: endomembrane system, integral to membrane; EXPRESSED IN: 21 plant structures; EXPRESSED DURING: 13 growth stages; CONTAINS InterPro DOMAIN/s: Nonaspanin (TM9SF) (InterPro:IPR004240); BEST Arabidopsis thaliana protein match is: Endomembrane protein 70 protein family (TAIR:A…	334420	0	0	111473	0	424910	0	141637	0	283120	270150	184423	602270	1232000	971470	935247	2	2	2	7	7	7	62.773	0	8.441	4064500	12	M0VSM9	M0VSM9
M0Z1S9	28.99	DNA.unspecified	(loc_os03g52310.1 : 1223.0) no description available & (at3g42170 : 597.0) transposase-like gene with conserved domains from the family of hAT transposases that includes hobo from Drosophila melanogaster, Activator (Ac) from maize, and Tam3 from snapdragon but lacks several amino acids known to be essential for Ac transposition5. The DAYSLEEPER gene lacks 8 bp duplications and TIRs (a common feat…	338400	275360	268480	294080	518390	555170	469770	514443	265480	721510	411250	466080	0	0	0	0	2	2	2	3.6	3.6	3.6	81.352	0	11.012	4045800	10	M0Z1S9;M0Z1S8;F2D0Q2;F2DP04	M0Z1S9;M0Z1S8;F2D0Q2;F2DP04
M0Z2B6	28.99	DNA.unspecified	(loc_os04g40660.3 : 812.0) no description available & (at5g63190 : 641.0) MA3 domain-containing protein; CONTAINS InterPro DOMAIN/s: Initiation factor eIF-4 gamma, MA3 (InterPro:IPR003891); BEST Arabidopsis thaliana protein match is: MA3 domain-containing protein (TAIR:AT3G48390.1); Has 30201 Blast hits to 17322 proteins in 780 species: Archae - 12; Bacteria - 1396; Metazoa - 17338; Fungi - 3422;…	0	0	0	0	0	107930	0	35976.7	0	0	0	0	0	0	0	0	2	2	2	5.8	5.8	5.8	53.481	0.0051796	2.2585	362180	1	M0Z2B6	M0Z2B6
M0V031	28.99	DNA.unspecified	(loc_os01g13700.1 : 112.0) no description available & (at2g33845 : 106.0) Nucleic acid-binding, OB-fold-like protein; FUNCTIONS IN: molecular_function unknown; INVOLVED IN: biological_process unknown; LOCATED IN: chloroplast; EXPRESSED IN: 22 plant structures; EXPRESSED DURING: 13 growth stages; CONTAINS InterPro DOMAIN/s: Nucleic acid-binding, OB-fold-like (InterPro:IPR016027), Nucleic acid-bind…	4947200	4008300	2824100	3.92653e+06	4748100	5043600	3535800	4442500	6029400	5198900	5636300	5.62153e+06	0	2458200	2468800	1.64233e+06	3	2	2	60.8	50	50	8.2393	0	7.1245	43498000	27	M0V031;M0V032	M0V031;M0V032
F2D7F9	28.99	DNA.unspecified	(loc_os10g42230.2 : 412.0) no description available & (at2g33620 : 182.0) AT hook motif DNA-binding family protein; FUNCTIONS IN: DNA binding; LOCATED IN: cytosol; EXPRESSED IN: 25 plant structures; EXPRESSED DURING: 15 growth stages; CONTAINS InterPro DOMAIN/s: Protein of unknown function DUF296 (InterPro:IPR005175), AT hook, DNA-binding motif (InterPro:IPR017956); BEST Arabidopsis thaliana prot…	756420	1023100	1164000	981173	342780	0	541520	294767	316110	0	0	105370	0	0	0	0	3	3	3	9.5	9.5	9.5	48.411	0	22.664	3105400	15	F2D7F9;M0WU10;M0WU13;M0WU11;M0VFR9	F2D7F9;M0WU10;M0WU13
F2EGJ2	28.99	DNA.unspecified	(loc_os01g57240.1 : 344.0) no description available & (at4g28190 : 284.0) Encodes a novel Cys-rich protein with a B-box like domain that acts as a negative regulator of meristem cell accumulation in inflorescence and floral meristems as loss-of-function ult1 mutations cause inflorescence meristem enlargement, the production of extra flowers and floral organs, and a decrease in floral meristem det…	424830	427160	258410	370133	336690	211230	469720	339213	233920	0	0	77973.3	0	0	147010	49003.3	3	3	3	21.8	21.8	21.8	26.242	0	10.786	2389800	9	F2EGJ2;M0Y199	F2EGJ2
M0Z8K7	28.99	DNA.unspecified	(loc_os04g37690.2 : 485.0) no description available & (at1g47500 : 355.0) RNA-binding protein 47C (RBP47C'); CONTAINS InterPro DOMAIN/s: RNA recognition motif, RNP-1 (InterPro:IPR000504), Nucleotide-binding, alpha-beta plait (InterPro:IPR012677); BEST Arabidopsis thaliana protein match is: RNA-binding protein 47C (TAIR:AT1G47490.1); Has 31938 Blast hits to 20447 proteins in 871 species: Archae - …	520940	0	317410	279450	0	0	330040	110013	0	0	0	0	0	0	0	0	4	4	4	18.3	18.3	18.3	39.763	0	11.997	1092000	10	M0Z8K7;M0Z8K8;M0Z8K9	M0Z8K7;M0Z8K8
F2E306	28.99	DNA.unspecified	(loc_os01g55030.1 : 202.0) no description available & (at2g33845 : 181.0) Nucleic acid-binding, OB-fold-like protein; FUNCTIONS IN: molecular_function unknown; INVOLVED IN: biological_process unknown; LOCATED IN: chloroplast; EXPRESSED IN: 22 plant structures; EXPRESSED DURING: 13 growth stages; CONTAINS InterPro DOMAIN/s: Nucleic acid-binding, OB-fold-like (InterPro:IPR016027), Nucleic acid-bind…	8744100	6606000	10987000	8.77903e+06	5528200	3743000	6596700	5289300	4583100	4155800	4946000	4.56163e+06	3662500	3150200	4537700	3.78347e+06	5	5	4	50	50	44.3	15.005	0	71.319	55571000	79	F2E306;M0V9T4	F2E306
M0UHX8	28.99	DNA.unspecified	(loc_os01g38620.2 : 526.0) no description available & (at2g25910 : 421.0) 3-5' exonuclease domain-containing protein / K homology domain-containing protein / KH domain-containing protein; FUNCTIONS IN: 3'-5' exonuclease activity, RNA binding, nucleic acid binding; INVOLVED IN: nucleobase, nucleoside, nucleotide and nucleic acid metabolic process; LOCATED IN: intracellular; EXPRESSED IN: 23 plant …	0	461830	0	153943	451060	649210	528720	542997	740440	768270	756140	754950	1376700	833420	807220	1005780	5	5	5	23.1	23.1	23.1	33.904	0	16.528	6772900	18	M0UHX8	M0UHX8
M0XNN5	28.99	DNA.unspecified	(loc_os03g51250.1 : 675.0) no description available & (at4g34490 : 560.0) CYCLASE ASSOCIATED PROTEIN; cyclase associated protein 1 (CAP1); CONTAINS InterPro DOMAIN/s: Cyclase-associated protein CAP/septum formation inhibitor MinC, C-terminal (InterPro:IPR016098), CAP, conserved site (InterPro:IPR018106), Adenylate cyclase-associated CAP (InterPro:IPR001837), CARP motif (InterPro:IPR006599), Adeny…	1828200	2872000	2187200	2295800	2084700	2066400	1932100	2.02773e+06	2533400	2197900	2968300	2.56653e+06	2855000	2121100	1959100	2.31173e+06	10	10	10	27.7	27.7	27.7	51.207	0	63.848	25459000	55	M0XNN5;M0XNN4;M0XNN3	M0XNN5;M0XNN4;M0XNN3
M0WYF1	10.1.30.2	ell wall.precursor synthesis.sugar kinases.arabinose-1-kinase	(loc_os02g04840.1 : 973.0) no description available & (at4g16130 : 778.0) Similar to galactokinase.; arabinose kinase (ARA1); FUNCTIONS IN: L-arabinokinase activity, ATP binding, galactokinase activity; INVOLVED IN: arabinose metabolic process; LOCATED IN: cytoplasm; EXPRESSED IN: 23 plant structures; EXPRESSED DURING: 13 growth stages; CONTAINS InterPro DOMAIN/s: Mevalonate/galactokinase (InterP…	358720	0	0	119573	0	0	0	0	0	0	0	0	0	0	0	0	4	2	2	10.1	5.6	5.6	58.291	0.0042002	2.3631	1719900	1	M0WYF1;M0WYF2	M0WYF1;M0WYF2
M0XWJ8	10.1.30.2	ell wall.precursor synthesis.sugar kinases.arabinose-1-kinase	(loc_os06g48940.1 : 481.0) no description available & (at4g16130 : 380.0) Similar to galactokinase.; arabinose kinase (ARA1); FUNCTIONS IN: L-arabinokinase activity, ATP binding, galactokinase activity; INVOLVED IN: arabinose metabolic process; LOCATED IN: cytoplasm; EXPRESSED IN: 23 plant structures; EXPRESSED DURING: 13 growth stages; CONTAINS InterPro DOMAIN/s: Mevalonate/galactokinase (InterP…	1223200	0	1363100	862100	999190	985670	1117500	1034120	422980	470530	348330	413947	680590	485660	513520	559923	4	4	2	19.9	19.9	11.9	32.987	0	25	7597100	18	M0XWJ8;M0XWJ7;M0XWJ9	M0XWJ8;M0XWJ7
M0VG07	5.3	fermentation.ADH	(p05336|adh1_horvu : 185.0) Alcohol dehydrogenase 1 (EC 1.1.1.1) - Hordeum vulgare (Barley) & (loc_os11g10480.1 : 181.0) no description available & (gnl|cdd|35245 : 178.0) no description available & (at1g77120 : 149.0) Catalyzes the reduction of acetaldehyde using NADH as reductant. Requires zinc for activity. Dimer. Anaerobic response polypeptide (ANP). Fermentation. The protein undergoes thiola…	4376900	5721600	6918900	5.67247e+06	2645000	2196500	4619000	3153500	2981100	2571000	4243100	3.26507e+06	15048000	8236600	7700500	1.03284e+07	2	2	2	24.8	24.8	24.8	12.843	0	149.46	54662000	42	M0VG07	M0VG07
M0XEA7	5.3	fermentation.ADH	(p10848|adh3_horvu : 521.0) Alcohol dehydrogenase 3 (EC 1.1.1.1) - Hordeum vulgare (Barley) & (loc_os11g10510.1 : 499.0) no description available & (at1g77120 : 434.0) Catalyzes the reduction of acetaldehyde using NADH as reductant. Requires zinc for activity. Dimer. Anaerobic response polypeptide (ANP). Fermentation. The protein undergoes thiolation following treatment with the oxidant tert-buty…	2274100	3240500	3469700	2.99477e+06	1702000	680550	2618200	1.66692e+06	3280200	2049000	3657000	2995400	7506900	7566200	6149300	7.07413e+06	3	3	3	29.6	29.6	29.6	28.343	0	13.594	34535000	29	M0XEA7;M0WPS9;M0WPS8;M0XEA6	M0XEA7;M0WPS9;M0WPS8;M0XEA6
M0Z292	5.1	fermentation.aldehyde dehydrogenase	(loc_os01g40870.1 : 855.0) no description available & (at3g24503 : 687.0) Arabidopsis thaliana aldehyde dehydrogenase AtALDH1a mRNA. a sinapaldehyde dehydrogenase catalyzes both the oxidation of coniferylaldehyde and sinapaldehyde forming ferulic acid and sinapic acid, respectively; aldehyde dehydrogenase 2C4 (ALDH2C4); FUNCTIONS IN: 3-chloroallyl aldehyde dehydrogenase activity, coniferyl-aldehy…	0	0	222370	74123.3	0	0	0	0	0	0	0	0	0	0	0	0	1	1	1	2.8	2.8	2.8	54.066	0.0038637	2.3877	783260	2	M0Z292	M0Z292
F2CVN4	5.1	fermentation.aldehyde dehydrogenase	(loc_os06g15990.1 : 945.0) no description available & (at1g23800 : 848.0) Encodes a mitochondrial aldehyde dehydrogenase; nuclear gene for mitochondrial product.; aldehyde dehydrogenase 2B7 (ALDH2B7); FUNCTIONS IN: 3-chloroallyl aldehyde dehydrogenase activity, aldehyde dehydrogenase (NAD) activity; INVOLVED IN: oxidation reduction, metabolic process; LOCATED IN: mitochondrion; EXPRESSED IN: 13 p…	1800100	1338100	1416700	1518300	2302900	2336100	2211600	2.28353e+06	2675300	3590400	2960500	3075400	2932200	3361100	3111500	3.13493e+06	10	10	10	33.7	33.7	33.7	59.338	0	35.976	27552000	65	F2CVN4;M0VMS6	F2CVN4;M0VMS6
M0UEJ7	5.1	fermentation.aldehyde dehydrogenase	(loc_os01g40860.1 : 874.0) no description available & (at3g24503 : 687.0) Arabidopsis thaliana aldehyde dehydrogenase AtALDH1a mRNA. a sinapaldehyde dehydrogenase catalyzes both the oxidation of coniferylaldehyde and sinapaldehyde forming ferulic acid and sinapic acid, respectively; aldehyde dehydrogenase 2C4 (ALDH2C4); FUNCTIONS IN: 3-chloroallyl aldehyde dehydrogenase activity, coniferyl-aldehy…	4779800	4890700	4871900	4.84747e+06	7457600	7114900	6458000	7.01017e+06	7556400	8002200	7005900	7521500	8272800	10705000	14666000	11214600	13	13	13	40.4	40.4	40.4	53.833	0	114.98	81801000	108	M0UEJ7;M0UEJ8;M0XVM4	M0UEJ7;M0UEJ8
F2CXB2	5.1	fermentation.aldehyde dehydrogenase	(loc_os09g26880.1 : 933.0) no description available & (q9zpb7|al7a1_maldo : 815.0) Aldehyde dehydrogenase family 7 member A1 (EC 1.2.1.3) (Antiquitin-1) (Matured fruit 60 kDa protein) (MF-60) - Malus domestica (Apple) (Malus sylvestris) & (at1g54100 : 793.0) Aldehyde dehydrogenase; aldehyde dehydrogenase 7B4 (ALDH7B4); FUNCTIONS IN: 3-chloroallyl aldehyde dehydrogenase activity, oxidoreductase ac…	7181600	5374100	5658300	6.07133e+06	8415000	16033000	6604200	1.03507e+07	12123000	14176000	11522000	12607000	29706000	33702000	26705000	3.00377e+07	17	17	17	59.1	59.1	59.1	54.374	0	251.52	154100000	245	F2CXB2;M0YRD6	F2CXB2;M0YRD6
M0X6U0	5.2	fermentation.PDC	(loc_os01g32080.1 : 813.0) no description available & (at5g17380 : 689.0) Thiamine pyrophosphate dependent pyruvate decarboxylase family protein; FUNCTIONS IN: pyruvate decarboxylase activity, magnesium ion binding, thiamin pyrophosphate binding, transferase activity, catalytic activity; LOCATED IN: cellular_component unknown; EXPRESSED IN: 23 plant structures; EXPRESSED DURING: 13 growth stages;…	1151300	1216100	1214400	1.19393e+06	771320	909330	1032100	904250	999070	786970	657320	814453	920170	606560	745360	757363	5	5	5	18.6	18.6	18.6	50.302	0	70.673	9322300	32	M0X6U0;M0X6U1	M0X6U0;M0X6U1
F2DH57	5.2	fermentation.PDC	(p51848|pdc2_orysa : 1086.0) Pyruvate decarboxylase isozyme 2 (EC 4.1.1.1) (PDC) - Oryza sativa (Rice) & (loc_os03g18220.1 : 1086.0) no description available & (at4g33070 : 953.0) Thiamine pyrophosphate dependent pyruvate decarboxylase family protein; FUNCTIONS IN: in 6 functions; LOCATED IN: membrane; EXPRESSED IN: 11 plant structures; EXPRESSED DURING: 4 anthesis, C globular stage, F mature emb…	682720	435000	319010	478910	288900	591210	323850	401320	456790	655190	911530	674503	2483600	1641400	2115300	2080100	7	7	5	24.9	24.9	19.8	64.839	0	110.22	8704000	31	F2DH57;M0VZ58;M0VZ60;M0VZ62;M0VZ59	F2DH57;M0VZ58;M0VZ60
M0YRF3	5.2	fermentation.PDC	(loc_os01g06660.1 : 894.0) no description available & (p28516|pdc1_maize : 835.0) Pyruvate decarboxylase isozyme 1 (EC 4.1.1.1) (PDC) - Zea mays (Maize) & (at5g01320 : 828.0) Thiamine pyrophosphate dependent pyruvate decarboxylase family protein; FUNCTIONS IN: in 6 functions; LOCATED IN: cellular_component unknown; CONTAINS InterPro DOMAIN/s: TPP-binding enzyme, conserved site (InterPro:IPR000399…	0	0	0	0	396100	1114600	559610	690103	1681000	1743200	1397000	1.60707e+06	1570900	1258400	1139400	1322900	8	8	7	21	21	18.1	56.825	0	100.32	11025000	31	M0YRF3	M0YRF3
M0UG18	6.1	gluconeogenesis / glyoxylate cycle.citrate synthase	(loc_os02g13840.1 : 830.0) no description available & (at2g42790 : 772.0) Encodes a peroxisomal citrate synthase that is expressed throughout seedling and shoot development.; citrate synthase 3 (CSY3); FUNCTIONS IN: citrate (SI)-synthase activity; INVOLVED IN: fatty acid beta-oxidation, tricarboxylic acid cycle; LOCATED IN: peroxisome; EXPRESSED IN: 23 plant structures; EXPRESSED DURING: 15 growt…	944680	965850	0	636843	894590	1093700	0	662763	1279100	1123400	985190	1129230	1297000	0	912040	736347	4	4	4	8.9	8.9	8.9	55.729	0	7.3369	9839400	8	M0UG18;M0UG19	M0UG18
M0XY55	6.3	gluconeogenesis / glyoxylate cycle.Malate DH	(gnl|cdd|36707 : 499.0) no description available & (loc_os03g56280.1 : 498.0) no description available & (q42972|mdhg_orysa : 478.0) Malate dehydrogenase, glyoxysomal precursor (EC 1.1.1.37) - Oryza sativa (Rice) & (at5g09660 : 464.0) encodes a microbody NAD-dependent malate dehydrogenase encodes an peroxisomal NAD-malate dehydrogenase that is involved in fatty acid beta-oxidation through providi…	520380	0	422100	314160	864340	849250	470980	728190	636070	911100	1202700	916623	607490	877530	970660	818560	5	5	4	29.1	29.1	24.3	34.566	0	9.7121	7982800	17	M0XY55;F2DKX5;M0XY54	M0XY55;F2DKX5;M0XY54
M0YW60	6.3	gluconeogenesis / glyoxylate cycle.Malate DH	(q42972|mdhg_orysa : 588.0) Malate dehydrogenase, glyoxysomal precursor (EC 1.1.1.37) - Oryza sativa (Rice) & (loc_os12g43630.1 : 588.0) no description available & (at2g22780 : 523.0) encodes an peroxisomal NAD-malate dehydrogenase that is involved in fatty acid beta-oxidation through providing NAD to the process of converting fatty acyl CoA to acetyl CoA.; peroxisomal NAD-malate dehydrogenase 1 …	5280900	5428700	4987400	5.23233e+06	8788700	13908000	4628100	9.10827e+06	8235600	10516000	12120000	1.02905e+07	8079000	9853100	11001000	9.64437e+06	10	10	10	54	54	54	34.966	0	268.8	96688000	146	M0YW60;M0YW59;M0YW61	M0YW60;M0YW59;M0YW61
M0VEV5	6.5	gluconeogenesis / glyoxylate cycle.pyruvate dikinase	(loc_os05g33570.1 : 689.0) no description available & (p11155|ppdk_maize : 660.0) Pyruvate, phosphate dikinase, chloroplast precursor (EC 2.7.9.1) (Pyruvate, orthophosphate dikinase) - Zea mays (Maize) & (at4g15530 : 634.0) Encodes a dual-targeted protein believed to act as a pyruvate, orthophosphate dikinase. These enzymes are normally associated with C4 photosynthesis which does not occur in Ar…	11866000	5188600	4679000	7.24453e+06	22116000	29441000	16413000	2.26567e+07	19347000	29245000	29018000	25870000	56998000	42671000	51999000	50556000	18	18	18	60.6	60.6	60.6	40.458	0	311.3	289800000	190	M0VEV5;M0VEV6;M0VEV7	M0VEV5;M0VEV6;M0VEV7
[truncated: 2,382 more rows]

## Sheet: 1097 proteins + ANOVA
Unique ID	BINCODE	NAME	DESCRIPTION	LFQ intensity 6 dap_1	LFQ intensity 6 dap_2	LFQ intensity 6 dap_3	6 dap	LFQ intensity 10 dap_1	LFQ intensity 10 dap_2	LFQ intensity 10 dap_3	10 dap	LFQ intensity 12 dap_1	LFQ intensity 12 dap_2	LFQ intensity 12 dap_3	12 dap	LFQ intensity ≥ 20 dap_1	LFQ intensity ≥ 20 dap_2	LFQ intensity ≥ 20 dap_3	≥ 20 dap	C: ANOVA Significant	N: Peptides	N: Razor + unique peptides	N: Unique peptides	N: Sequence coverage [%]	N: Unique + razor sequence coverage [%]	N: Unique sequence coverage [%]	N: Mol. weight [kDa]	N: Q-value	N: Score	N: Intensity	N: MS/MS count	N: stddev 6 dap	N: stddev 10 dap	N: stddev 12 dap	N: stddev ≥ 20 dap	N: 6 dap	N: 10 dap	N: 12 dap	N: ≥ 20 dap	N: ANOVA p value	N: ANOVA q-value	T: Protein IDs	T: Majority protein IDs
[truncated: 1,097 more rows]

[truncated: 2 more sheets: PEPTIDES, Hordoindoline data]
